# Supplementary material for: Genetic effects on variability in visual aesthetic evaluations are partially shared across visual domains
Source: Commun Biol. 2024 Jan 6;7:55. doi: 10.1038/s42003-023-05710-4 (PMC10771521; doi:10.1038/s42003-023-05710-4)
Supplement: Supplementary file 4 — Supplementary Data 1 [file 42003_2023_5710_MOESM4_ESM.csv]

base	comparison	ep	minus2LL	df	AIC	diffLL	diffdf	p	fit	sample	domain	facet
Saturated	Saturated	12	3055.406	1500	3079.406	NA	NA	NA	3055.406	Germine et al. 2015	faces	evaluation_bias
Saturated	Cov=Age	11	3131.151	1501	3153.151	75.745	1	0	3131.151	Germine et al. 2015	faces	evaluation_bias
Saturated	Cov=Sex	11	3062.422	1501	3084.422	7.016	1	0.0081	3062.422	Germine et al. 2015	faces	evaluation_bias
Saturated	Mean:Birth_Order	10	3055.883	1502	3075.883	0.477	2	0.7876	3055.883	Germine et al. 2015	faces	evaluation_bias
Saturated	Var:Birth_Order	8	3058.732	1504	3074.732	3.326	4	0.5049	3058.732	Germine et al. 2015	faces	evaluation_bias
Saturated	Mean&Var:Zyg	6	3062.836	1506	3074.836	7.43	6	0.2829	3062.836	Germine et al. 2015	faces	evaluation_bias
Saturated	Saturated	12	3099.319	1513	3123.319	NA	NA	NA	3099.319	Germine et al. 2015	scenes	evaluation_bias
Saturated	Cov=Age	11	3104.718	1514	3126.718	5.399	1	0.0201	3104.718	Germine et al. 2015	scenes	evaluation_bias
Saturated	Cov=Sex	11	3099.631	1514	3121.631	0.312	1	0.5764	3099.631	Germine et al. 2015	scenes	evaluation_bias
Saturated	Mean:Birth_Order	10	3102.215	1515	3122.215	2.896	2	0.2351	3102.215	Germine et al. 2015	scenes	evaluation_bias
Saturated	Var:Birth_Order	8	3108.616	1517	3124.616	9.297	4	0.0541	3108.616	Germine et al. 2015	scenes	evaluation_bias
Saturated	Mean&Var:Zyg	6	3109.881	1519	3121.881	10.562	6	0.1029	3109.881	Germine et al. 2015	scenes	evaluation_bias
Saturated	Saturated	12	3519.563	1403	3543.563	NA	NA	NA	3519.563	Germine et al. 2015	abstract	evaluation_bias
Saturated	Cov=Age	11	3558.046	1404	3580.046	38.483	1	0	3558.046	Germine et al. 2015	abstract	evaluation_bias
Saturated	Cov=Sex	11	3521.138	1404	3543.138	1.575	1	0.2095	3521.138	Germine et al. 2015	abstract	evaluation_bias
Saturated	Mean:Birth_Order	10	3520.544	1405	3540.544	0.982	2	0.6121	3520.544	Germine et al. 2015	abstract	evaluation_bias
Saturated	Var:Birth_Order	8	3521.646	1407	3537.646	2.083	4	0.7205	3521.646	Germine et al. 2015	abstract	evaluation_bias
Saturated	Mean&Var:Zyg	6	3522.307	1409	3534.307	2.744	6	0.8402	3522.307	Germine et al. 2015	abstract	evaluation_bias
Saturated	Saturated	12	-760.228	1500	-736.228	NA	NA	NA	-760.228	Germine et al. 2015	faces	taste_typicality
Saturated	Cov=Age	11	-754.191	1501	-732.191	6.037	1	0.014	-754.191	Germine et al. 2015	faces	taste_typicality
Saturated	Cov=Sex	11	-754.905	1501	-732.905	5.323	1	0.021	-754.905	Germine et al. 2015	faces	taste_typicality
Saturated	Mean:Birth_Order	10	-758.767	1502	-738.767	1.461	2	0.4816	-758.767	Germine et al. 2015	faces	taste_typicality
Saturated	Var:Birth_Order	8	-758.656	1504	-742.656	1.572	4	0.8138	-758.656	Germine et al. 2015	faces	taste_typicality
Saturated	Mean&Var:Zyg	6	-751.528	1506	-739.528	8.699	6	0.1912	-751.528	Germine et al. 2015	faces	taste_typicality
Saturated	Saturated	12	368.551	1511	392.551	NA	NA	NA	368.551	Germine et al. 2015	scenes	taste_typicality
Saturated	Cov=Age	11	382.223	1512	404.223	13.672	1	2e-4	382.223	Germine et al. 2015	scenes	taste_typicality
Saturated	Cov=Sex	11	388.295	1512	410.295	19.744	1	0	388.295	Germine et al. 2015	scenes	taste_typicality
Saturated	Mean:Birth_Order	10	368.631	1513	388.631	0.08	2	0.9606	368.631	Germine et al. 2015	scenes	taste_typicality
Saturated	Var:Birth_Order	8	371.151	1515	387.151	2.6	4	0.6268	371.151	Germine et al. 2015	scenes	taste_typicality
Saturated	Mean&Var:Zyg	6	373.2	1517	385.2	4.649	6	0.5896	373.2	Germine et al. 2015	scenes	taste_typicality
Saturated	Saturated	12	341.069	1402	365.069	NA	NA	NA	341.069	Germine et al. 2015	abstract	taste_typicality
Saturated	Cov=Age	11	347.146	1403	369.146	6.077	1	0.0137	347.146	Germine et al. 2015	abstract	taste_typicality
Saturated	Cov=Sex	11	354.802	1403	376.802	13.733	1	2e-4	354.802	Germine et al. 2015	abstract	taste_typicality
Saturated	Mean:Birth_Order	10	344.978	1404	364.978	3.909	2	0.1417	344.978	Germine et al. 2015	abstract	taste_typicality
Saturated	Var:Birth_Order	8	346.487	1406	362.487	5.418	4	0.247	346.487	Germine et al. 2015	abstract	taste_typicality
Saturated	Mean&Var:Zyg	6	349.477	1408	361.477	8.408	6	0.2097	349.477	Germine et al. 2015	abstract	taste_typicality
Saturated	Saturated	12	3161.548	1158	3185.548	NA	NA	NA	3161.548	Sutherland et al. 2020	faces	evaluation_bias
Saturated	Cov=Age	11	3288.852	1159	3310.852	127.304	1	0	3288.852	Sutherland et al. 2020	faces	evaluation_bias
Saturated	Cov=Sex	11	3166.677	1159	3188.677	5.129	1	0.0235	3166.677	Sutherland et al. 2020	faces	evaluation_bias
Saturated	Mean:Birth_Order	10	3161.748	1160	3181.748	0.2	2	0.9048	3161.748	Sutherland et al. 2020	faces	evaluation_bias
Saturated	Var:Birth_Order	8	3162.894	1162	3178.894	1.346	4	0.8535	3162.894	Sutherland et al. 2020	faces	evaluation_bias
Saturated	Mean&Var:Zyg	6	3164.187	1164	3176.187	2.639	6	0.8526	3164.187	Sutherland et al. 2020	faces	evaluation_bias
Saturated	Saturated	12	2848.283	1196	2872.283	NA	NA	NA	2848.283	Sutherland et al. 2020	scenes	evaluation_bias
Saturated	Cov=Age	11	2848.737	1197	2870.737	0.454	1	0.5002	2848.737	Sutherland et al. 2020	scenes	evaluation_bias
Saturated	Cov=Sex	11	2859.606	1197	2881.606	11.323	1	8e-4	2859.606	Sutherland et al. 2020	scenes	evaluation_bias
Saturated	Mean:Birth_Order	10	2852.616	1198	2872.616	4.333	2	0.1146	2852.616	Sutherland et al. 2020	scenes	evaluation_bias
Saturated	Var:Birth_Order	8	2852.683	1200	2868.683	4.4	4	0.3545	2852.683	Sutherland et al. 2020	scenes	evaluation_bias
Saturated	Mean&Var:Zyg	6	2855.134	1202	2867.134	6.851	6	0.3348	2855.134	Sutherland et al. 2020	scenes	evaluation_bias
Saturated	Saturated	12	-448.465	1154	-424.465	NA	NA	NA	-448.465	Sutherland et al. 2020	faces	taste_typicality
Saturated	Cov=Age	11	-441.079	1155	-419.079	7.386	1	0.0066	-441.079	Sutherland et al. 2020	faces	taste_typicality
Saturated	Cov=Sex	11	-442.873	1155	-420.873	5.592	1	0.018	-442.873	Sutherland et al. 2020	faces	taste_typicality
Saturated	Mean:Birth_Order	10	-446.652	1156	-426.652	1.813	2	0.404	-446.652	Sutherland et al. 2020	faces	taste_typicality
Saturated	Var:Birth_Order	8	-445.054	1158	-429.054	3.411	4	0.4916	-445.054	Sutherland et al. 2020	faces	taste_typicality
Saturated	Mean&Var:Zyg	6	-440.652	1160	-428.652	7.813	6	0.2522	-440.652	Sutherland et al. 2020	faces	taste_typicality
Saturated	Saturated	12	264.043	1197	288.043	NA	NA	NA	264.043	Sutherland et al. 2020	scenes	taste_typicality
Saturated	Cov=Age	11	270.24	1198	292.24	6.196	1	0.0128	270.24	Sutherland et al. 2020	scenes	taste_typicality
Saturated	Cov=Sex	11	272.893	1198	294.893	8.85	1	0.0029	272.893	Sutherland et al. 2020	scenes	taste_typicality
Saturated	Mean:Birth_Order	10	264.891	1199	284.891	0.847	2	0.6547	264.891	Sutherland et al. 2020	scenes	taste_typicality
Saturated	Var:Birth_Order	8	268.691	1201	284.691	4.648	4	0.3254	268.691	Sutherland et al. 2020	scenes	taste_typicality
Saturated	Mean&Var:Zyg	6	276.502	1203	288.502	12.458	6	0.0525	276.502	Sutherland et al. 2020	scenes	taste_typicality
