# Supplementary material for: Genetic effects on variability in visual aesthetic evaluations are partially shared across visual domains
Source: Commun Biol. 2024 Jan 6;7:55. doi: 10.1038/s42003-023-05710-4 (PMC10771521; doi:10.1038/s42003-023-05710-4)
Supplement: Supplementary file 5 — Supplementary Data 2 [file 42003_2023_5710_MOESM5_ESM.csv]

base	comparison	ep	minus2LL	df	AIC	diffLL	diffdf	p	fit	sample	domain	facet	VA	VC_VD	VE	SA	SC_SD	SE
Saturated	Saturated	12	3055.406	1500	3079.406	NA	NA	NA	3055.406	Germine et al. 2015	faces	evaluation_bias	NA	NA	NA	NA	NA	NA
Saturated	ACE	6	3062.836	1506	3074.836	7.43	6	0.2829	3062.836	Germine et al. 2015	faces	evaluation_bias	0.1751	0.0165	0.2838	0.3683	0.0348	0.5969
ACE	AE	5	3062.908	1507	3072.908	0.072	1	0.7887	3062.908	Germine et al. 2015	faces	evaluation_bias	0.1928	0	0.2827	0.4054	0	0.5946
ACE	CE	5	3070.132	1507	3080.132	7.295	1	0.0069	3070.132	Germine et al. 2015	faces	evaluation_bias	0	0.1646	0.3102	0	0.3467	0.6533
ACE	E	4	3163.999	1508	3171.999	101.163	2	0	3163.999	Germine et al. 2015	faces	evaluation_bias	0	0	0.4746	0	0	1
Saturated	Saturated	12	3099.319	1513	3123.319	NA	NA	NA	3099.319	Germine et al. 2015	scenes	evaluation_bias	NA	NA	NA	NA	NA	NA
Saturated	ACE	6	3109.881	1519	3121.881	10.562	6	0.1029	3109.881	Germine et al. 2015	scenes	evaluation_bias	0.089	0.0291	0.3444	0.1925	0.0629	0.7446
ACE	AE	5	3110.066	1520	3120.066	0.185	1	0.6674	3110.066	Germine et al. 2015	scenes	evaluation_bias	0.1201	0	0.3423	0.2598	0	0.7402
ACE	CE	5	3111.378	1520	3121.378	1.497	1	0.2211	3111.378	Germine et al. 2015	scenes	evaluation_bias	0	0.1065	0.3561	0	0.2302	0.7698
ACE	E	4	3150.96	1521	3158.96	41.079	2	0	3150.96	Germine et al. 2015	scenes	evaluation_bias	0	0	0.4622	0	0	1
Saturated	Saturated	12	3519.563	1403	3543.563	NA	NA	NA	3519.563	Germine et al. 2015	abstracts	evaluation_bias	NA	NA	NA	NA	NA	NA
Saturated	ADE	6	3522.307	1409	3534.307	2.744	6	0.8402	3522.307	Germine et al. 2015	abstracts	evaluation_bias	0.018	0.2294	0.4875	0.0245	0.3121	0.6634
ADE	AE	5	3523.481	1410	3533.481	1.174	1	0.2787	3523.481	Germine et al. 2015	abstracts	evaluation_bias	0.2382	0	0.4968	0.3241	0	0.6759
ADE	E	4	3576.503	1411	3584.503	54.196	2	0	3576.503	Germine et al. 2015	abstracts	evaluation_bias	0	0	0.7332	0	0	1
Saturated	Saturated	12	-760.228	1500	-736.228	NA	NA	NA	-760.228	Germine et al. 2015	faces	taste_typicality	NA	NA	NA	NA	NA	NA
Saturated	ACE	6	-751.528	1506	-739.528	8.699	6	0.1912	-751.528	Germine et al. 2015	faces	taste_typicality	0.009	0.0025	0.0256	0.2414	0.0684	0.6902
ACE	AE	5	-751.352	1507	-741.352	0.177	1	0.674	-751.352	Germine et al. 2015	faces	taste_typicality	0.0116	0	0.0255	0.3129	0	0.6871
ACE	CE	5	-749.404	1507	-739.404	2.125	1	0.1449	-749.404	Germine et al. 2015	faces	taste_typicality	0	0.0106	0.0266	0	0.285	0.715
ACE	E	4	-688.557	1508	-680.557	62.972	2	0	-688.557	Germine et al. 2015	faces	taste_typicality	0	0	0.0371	0	0	1
Saturated	Saturated	12	368.551	1511	392.551	NA	NA	NA	368.551	Germine et al. 2015	scenes	taste_typicality	NA	NA	NA	NA	NA	NA
Saturated	ACE	6	373.2	1517	385.2	4.649	6	0.5896	373.2	Germine et al. 2015	scenes	taste_typicality	0.0265	0.0019	0.0506	0.3352	0.0239	0.6409
ACE	AE	5	373.227	1518	383.227	0.027	1	0.8704	373.227	Germine et al. 2015	scenes	taste_typicality	0.0285	0	0.0505	0.3604	0	0.6396
ACE	CE	5	378.167	1518	388.167	4.967	1	0.0258	378.167	Germine et al. 2015	scenes	taste_typicality	0	0.0251	0.054	0	0.3175	0.6825
ACE	E	4	455.538	1519	463.538	82.338	2	0	455.538	Germine et al. 2015	scenes	taste_typicality	0	0	0.079	0	0	1
Saturated	Saturated	12	341.069	1402	365.069	NA	NA	NA	341.069	Germine et al. 2015	abstract	taste_typicality	NA	NA	NA	NA	NA	NA
Saturated	ACE	6	349.477	1408	361.477	8.408	6	0.2097	349.477	Germine et al. 2015	abstract	taste_typicality	-0.0024	0.0246	0.0558	-0.0305	0.3157	0.7149
ACE	AE	5	354.782	1409	364.782	5.304	1	0.0213	354.782	Germine et al. 2015	abstract	taste_typicality	0.0244	0	0.0537	0.3126	0	0.6874
ACE	CE	5	349.519	1409	359.519	0.042	1	0.8376	349.519	Germine et al. 2015	abstract	taste_typicality	0	0.0226	0.0554	0	0.2901	0.7099
ACE	E	4	405.408	1410	413.408	55.931	2	0	405.408	Germine et al. 2015	abstract	taste_typicality	0	0	0.078	0	0	1
Saturated	Saturated	12	3161.548	1158	3185.548	NA	NA	NA	3161.548	Sutherland et al. 2020	faces	evaluation_bias	NA	NA	NA	NA	NA	NA
Saturated	ACE	6	3164.187	1164	3176.187	2.639	6	0.8526	3164.187	Sutherland et al. 2020	faces	evaluation_bias	0.2411	0.0418	0.62	0.267	0.0463	0.6867
ACE	AE	5	3164.233	1165	3174.233	0.046	1	0.8309	3164.233	Sutherland et al. 2020	faces	evaluation_bias	0.2849	0	0.6176	0.3157	0	0.6843
ACE	CE	5	3165.639	1165	3175.639	1.452	1	0.2282	3165.639	Sutherland et al. 2020	faces	evaluation_bias	0	0.2563	0.6487	0	0.2832	0.7168
ACE	E	4	3196.685	1166	3204.685	32.498	2	0	3196.685	Sutherland et al. 2020	faces	evaluation_bias	0	0	0.8997	0	0	1
Saturated	Saturated	12	2848.283	1196	2872.283	NA	NA	NA	2848.283	Sutherland et al. 2020	scenes	evaluation_bias	NA	NA	NA	NA	NA	NA
Saturated	ACE	6	2855.134	1202	2867.134	6.851	6	0.3348	2855.134	Sutherland et al. 2020	scenes	evaluation_bias	0.151	0.0458	0.4452	0.2352	0.0713	0.6935
ACE	AE	5	2855.306	1203	2865.306	0.172	1	0.6787	2855.306	Sutherland et al. 2020	scenes	evaluation_bias	0.2003	0	0.4415	0.3121	0	0.6879
ACE	CE	5	2856.732	1203	2866.732	1.598	1	0.2062	2856.732	Sutherland et al. 2020	scenes	evaluation_bias	0	0.1738	0.4683	0	0.2707	0.7293
ACE	E	4	2890.527	1204	2898.527	35.392	2	0	2890.527	Sutherland et al. 2020	scenes	evaluation_bias	0	0	0.6408	0	0	1
Saturated	Saturated	12	-448.465	1154	-424.465	NA	NA	NA	-448.465	Sutherland et al. 2020	faces	taste_typicality	NA	NA	NA	NA	NA	NA
Saturated	ADE	6	-440.652	1160	-428.652	7.813	6	0.2522	-440.652	Sutherland et al. 2020	faces	taste_typicality	1e-4	0.0135	0.0278	0.0032	0.3257	0.6711
ADE	AE	5	-439.816	1161	-429.816	0.836	1	0.3605	-439.816	Sutherland et al. 2020	faces	taste_typicality	0.013	0	0.0284	0.3146	0	0.6854
ADE	E	4	-409.827	1162	-401.827	30.825	2	0	-409.827	Sutherland et al. 2020	faces	taste_typicality	0	0	0.0412	0	0	1
Saturated	Saturated	12	264.043	1197	288.043	NA	NA	NA	264.043	Sutherland et al. 2020	scenes	taste_typicality	NA	NA	NA	NA	NA	NA
Saturated	ACE	6	276.502	1203	288.502	12.458	6	0.0525	276.502	Sutherland et al. 2020	scenes	taste_typicality	0.0223	0	0.0532	0.2955	5e-4	0.704
ACE	AE	5	276.502	1204	286.502	0	1	0.9971	276.502	Sutherland et al. 2020	scenes	taste_typicality	0.0224	0	0.0532	0.2961	0	0.7039
ACE	CE	5	279.304	1204	289.304	2.802	1	0.0942	279.304	Sutherland et al. 2020	scenes	taste_typicality	0	0.0175	0.0579	0	0.2321	0.7679
ACE	E	4	303.845	1205	311.845	27.343	2	0	303.845	Sutherland et al. 2020	scenes	taste_typicality	0	0	0.0753	0	0	1
