# Supplementary material for: Genetic effects on variability in visual aesthetic evaluations are partially shared across visual domains
Source: Commun Biol. 2024 Jan 6;7:55. doi: 10.1038/s42003-023-05710-4 (PMC10771521; doi:10.1038/s42003-023-05710-4)
Supplement: Supplementary file 6 — Supplementary Data 3 [file 42003_2023_5710_MOESM6_ESM.csv]

lbound	estimate	ubound	component	sample	domain	facet
0.154	0.1928	0.2342	VA	Germine et al. 2015	faces	evaluation_bias
NA	0	NA	VC	Germine et al. 2015	faces	evaluation_bias
0.2524	0.2827	0.3178	VE	Germine et al. 2015	faces	evaluation_bias
0.3344	0.4054	0.4713	SA	Germine et al. 2015	faces	evaluation_bias
NA	0	NA	SC	Germine et al. 2015	faces	evaluation_bias
0.5287	0.5946	0.6656	SE	Germine et al. 2015	faces	evaluation_bias
0.083	0.1201	0.159	VA	Germine et al. 2015	scenes	evaluation_bias
NA	0	NA	VC	Germine et al. 2015	scenes	evaluation_bias
0.3067	0.3423	0.3832	VE	Germine et al. 2015	scenes	evaluation_bias
0.1827	0.2598	0.3334	SA	Germine et al. 2015	scenes	evaluation_bias
NA	0	NA	SC	Germine et al. 2015	scenes	evaluation_bias
0.6666	0.7402	0.8173	SE	Germine et al. 2015	scenes	evaluation_bias
0.1733	0.2382	0.3064	VA	Germine et al. 2015	abstracts	evaluation_bias
NA	0	NA	VD	Germine et al. 2015	abstracts	evaluation_bias
0.4401	0.4968	0.5626	VE	Germine et al. 2015	abstracts	evaluation_bias
0.2416	0.3241	0.4013	SA	Germine et al. 2015	abstracts	evaluation_bias
0	0	NA	SD	Germine et al. 2015	abstracts	evaluation_bias
0.5987	0.6759	0.7584	SE	Germine et al. 2015	abstracts	evaluation_bias
0.0087	0.0116	0.0147	VA	Germine et al. 2015	faces	taste_typicality
NA	0	NA	VC	Germine et al. 2015	faces	taste_typicality
0.0228	0.0255	0.0285	VE	Germine et al. 2015	faces	taste_typicality
0.2396	0.3129	0.3823	SA	Germine et al. 2015	faces	taste_typicality
NA	0	NA	SC	Germine et al. 2015	faces	taste_typicality
0.6177	0.6871	0.7604	SE	Germine et al. 2015	faces	taste_typicality
0.0222	0.0285	0.0352	VA	Germine et al. 2015	scenes	taste_typicality
NA	0	NA	VC	Germine et al. 2015	scenes	taste_typicality
0.0452	0.0505	0.0566	VE	Germine et al. 2015	scenes	taste_typicality
0.288	0.3604	0.428	SA	Germine et al. 2015	scenes	taste_typicality
NA	0	NA	SC	Germine et al. 2015	scenes	taste_typicality
0.572	0.6396	0.712	SE	Germine et al. 2015	scenes	taste_typicality
NA	0	NA	VA	Germine et al. 2015	abstracts	taste_typicality
0.0166	0.0226	0.0291	VC	Germine et al. 2015	abstracts	taste_typicality
0.0498	0.0554	0.0619	VE	Germine et al. 2015	abstracts	taste_typicality
NA	0	NA	SA	Germine et al. 2015	abstracts	taste_typicality
0.2175	0.2901	0.3596	SC	Germine et al. 2015	abstracts	taste_typicality
0.6404	0.7099	0.7825	SE	Germine et al. 2015	abstracts	taste_typicality
0.188	0.2849	0.3846	VA	Sutherland et al. 2023	faces	evaluation_bias
NA	0	NA	VC	Sutherland et al. 2023	faces	evaluation_bias
0.5337	0.6176	0.718	VE	Sutherland et al. 2023	faces	evaluation_bias
0.2122	0.3157	0.4097	SA	Sutherland et al. 2023	faces	evaluation_bias
NA	0	0	SC	Sutherland et al. 2023	faces	evaluation_bias
0.5903	0.6843	0.7878	SE	Sutherland et al. 2023	faces	evaluation_bias
0.1348	0.2003	0.268	VA	Sutherland et al. 2023	abstracts	evaluation_bias
0	0	0	VC	Sutherland et al. 2023	abstracts	evaluation_bias
0.3838	0.4415	0.5097	VE	Sutherland et al. 2023	abstracts	evaluation_bias
0.2143	0.3121	0.4021	SA	Sutherland et al. 2023	abstracts	evaluation_bias
NA	0	NA	SC	Sutherland et al. 2023	abstracts	evaluation_bias
0.5979	0.6879	0.7857	SE	Sutherland et al. 2023	abstracts	evaluation_bias
0.0084	0.013	0.0177	VA	Sutherland et al. 2023	faces	taste_typicality
NA	0	NA	VD	Sutherland et al. 2023	faces	taste_typicality
0.0244	0.0284	0.0331	VE	Sutherland et al. 2023	faces	taste_typicality
0.2075	0.3146	0.412	SA	Sutherland et al. 2023	faces	taste_typicality
NA	0	NA	SD	Sutherland et al. 2023	faces	taste_typicality
0.588	0.6854	0.7925	SE	Sutherland et al. 2023	faces	taste_typicality
0.0141	0.0224	0.0309	VA	Sutherland et al. 2023	abstracts	taste_typicality
NA	0	NA	VC	Sutherland et al. 2023	abstracts	taste_typicality
0.046	0.0532	0.0619	VE	Sutherland et al. 2023	abstracts	taste_typicality
0.1899	0.2961	0.3935	SA	Sutherland et al. 2023	abstracts	taste_typicality
NA	0	NA	SC	Sutherland et al. 2023	abstracts	taste_typicality
0.6065	0.7039	0.8101	SE	Sutherland et al. 2023	abstracts	taste_typicality
