# Supplementary material for: Genetic effects on variability in visual aesthetic evaluations are partially shared across visual domains
Source: Commun Biol. 2024 Jan 6;7:55. doi: 10.1038/s42003-023-05710-4 (PMC10771521; doi:10.1038/s42003-023-05710-4)
Supplement: Supplementary file 7 — Supplementary Data 4 [file 42003_2023_5710_MOESM7_ESM.csv]

Domain	Component	Value	CI_low	CI_high	Repeatable	Error	mBi
Faces	Obj	0.39	0.332	0.435	0.847	0.153	0.525
Faces	Sub	0.213	0.19	0.241	0.847	0.153	0.525
Faces	Block	0	0	0.002	0.847	0.153	0.525
Faces	SubXObj	0.226	0.208	0.245	0.847	0.153	0.525
Faces	SubXBlock	0.005	0.004	0.006	0.847	0.153	0.525
Faces	ObjxBlock	0.013	0.009	0.017	0.847	0.153	0.525
Faces	Residual	0.153	0.142	0.166	0.847	0.153	0.525
Scenes	Obj	0.574	0.476	0.662	0.929	0.071	0.379
Scenes	Sub	0.103	0.079	0.13	0.929	0.071	0.379
Scenes	Block	0.001	0	0.003	0.929	0.071	0.379
Scenes	SubXObj	0.245	0.196	0.302	0.929	0.071	0.379
Scenes	SubXBlock	0.004	0.003	0.005	0.929	0.071	0.379
Scenes	ObjxBlock	0.003	0.001	0.007	0.929	0.071	0.379
Scenes	Residual	0.071	0.056	0.088	0.929	0.071	0.379
Abstract	Obj	0.161	0.118	0.203	0.857	0.143	0.806
Abstract	Sub	0.245	0.222	0.268	0.857	0.143	0.806
Abstract	Block	0.007	0	0.028	0.857	0.143	0.806
Abstract	SubXObj	0.432	0.409	0.462	0.857	0.143	0.806
Abstract	SubXBlock	0.013	0.011	0.016	0.857	0.143	0.806
Abstract	ObjxBlock	0.006	0.002	0.011	0.857	0.143	0.806
Abstract	Residual	0.136	0.129	0.147	0.857	0.143	0.806
Faces val.	Obj	0.369	0.303	0.418	0.846	0.154	0.55
Faces val.	Sub	0.227	0.2	0.255	0.846	0.154	0.55
Faces val.	Block	0	0	0.003	0.846	0.154	0.55
Faces val.	SubXObj	0.23	0.21	0.256	0.846	0.154	0.55
Faces val.	SubXBlock	0.008	0.006	0.009	0.846	0.154	0.55
Faces val.	ObjxBlock	0.012	0.007	0.017	0.846	0.154	0.55
Faces val.	Residual	0.154	0.14	0.17	0.846	0.154	0.55
Scenes val.	Obj	0.617	0.501	0.695	0.917	0.083	0.32
Scenes val.	Sub	0.079	0.062	0.107	0.917	0.083	0.32
Scenes val.	Block	0	0	0.003	0.917	0.083	0.32
Scenes val.	SubXObj	0.21	0.166	0.271	0.917	0.083	0.32
Scenes val.	SubXBlock	0.004	0.003	0.006	0.917	0.083	0.32
Scenes val.	ObjxBlock	0.007	0.003	0.011	0.917	0.083	0.32
Scenes val.	Residual	0.083	0.065	0.108	0.917	0.083	0.32
