# Supplementary material for: Genetic effects on variability in visual aesthetic evaluations are partially shared across visual domains
Source: Commun Biol. 2024 Jan 6;7:55. doi: 10.1038/s42003-023-05710-4 (PMC10771521; doi:10.1038/s42003-023-05710-4)
Supplement: Supplementary file 8 — Supplementary Data 5 [file 42003_2023_5710_MOESM8_ESM.csv]

Domain	Pairs	pairwise.r
faces	MZ	0.715
faces	DZ	0.684
faces	MZ	0.736
faces	DZ	0.569
faces	MZ	0.677
faces	DZ	0.665
faces	MZ	0.722
faces	MZ	0.779
faces	MZ	0.595
faces	MZ	0.756
faces	MZ	0.659
faces	MZ	0.463
faces	MZ	0.423
faces	MZ	0.699
faces	DZ	0.721
faces	MZ	0.684
faces	MZ	0.599
faces	DZ	0.595
faces	DZ	0.39
faces	MZ	0.378
faces	MZ	0.753
faces	MZ	0.552
faces	DZ	0.644
faces	DZ	0.784
faces	MZ	0.636
faces	MZ	0.571
faces	MZ	0.697
faces	MZ	0.597
faces	DZ	0.543
faces	MZ	0.541
faces	MZ	0.681
faces	MZ	0.715
faces	MZ	0.725
faces	MZ	0.789
faces	DZ	0.617
faces	MZ	0.466
faces	MZ	0.776
faces	MZ	0.431
faces	DZ	0.552
faces	MZ	0.713
faces	DZ	0.434
faces	DZ	0.72
faces	MZ	0.57
faces	MZ	0.592
faces	MZ	0.606
faces	MZ	0.637
faces	MZ	0.562
faces	DZ	0.637
faces	DZ	0.709
faces	MZ	0.8
faces	DZ	0.666
faces	DZ	0.647
faces	DZ	0.685
faces	MZ	0.613
faces	DZ	0.656
faces	DZ	0.625
faces	DZ	0.776
faces	MZ	0.497
faces	MZ	0.526
faces	MZ	0.744
faces	DZ	0.589
faces	DZ	0.675
faces	DZ	0.601
faces	MZ	0.709
faces	DZ	0.556
faces	MZ	0.738
faces	DZ	0.502
faces	MZ	0.619
faces	MZ	0.739
faces	DZ	0.606
faces	MZ	0.668
faces	MZ	0.697
faces	MZ	0.734
faces	MZ	-0.047
faces	MZ	0.643
faces	MZ	0.713
faces	MZ	0.743
faces	DZ	0.663
faces	MZ	0.556
faces	MZ	0.645
faces	MZ	0.725
faces	DZ	0.695
faces	MZ	0.468
faces	MZ	0.628
faces	MZ	0.714
faces	MZ	0.707
faces	DZ	0.598
faces	DZ	0.616
faces	MZ	0.645
faces	MZ	0.646
faces	MZ	0.513
faces	MZ	0.719
faces	MZ	0.851
faces	DZ	0.626
faces	MZ	0.617
faces	MZ	0.429
faces	DZ	0.427
faces	DZ	0.385
faces	MZ	0.613
faces	DZ	0.678
faces	MZ	0.69
faces	DZ	0.7
faces	MZ	0.719
faces	MZ	0.625
faces	MZ	0.74
faces	MZ	0.639
faces	MZ	0.697
faces	MZ	0.635
faces	MZ	0.73
faces	MZ	0.502
faces	MZ	0.592
faces	DZ	0.633
faces	MZ	0.672
faces	MZ	0.559
faces	MZ	0.489
faces	DZ	0.624
faces	MZ	0.719
faces	MZ	0.728
faces	DZ	0.55
faces	DZ	0.548
faces	DZ	0.386
faces	DZ	0.454
faces	MZ	0.464
faces	MZ	0.312
faces	MZ	0.683
faces	MZ	0.742
faces	MZ	0.569
faces	DZ	0.684
faces	MZ	0.759
faces	MZ	0.696
faces	MZ	0.722
faces	DZ	0.64
faces	MZ	0.536
faces	MZ	0.715
faces	DZ	0.66
faces	MZ	0.632
faces	MZ	0.672
faces	DZ	0.677
faces	MZ	0.718
faces	DZ	0.602
faces	MZ	0.626
faces	DZ	0.527
faces	MZ	0.683
faces	MZ	0.562
faces	MZ	0.699
faces	MZ	0.559
faces	MZ	0.473
faces	MZ	0.714
faces	MZ	0.649
faces	MZ	0.677
faces	MZ	0.77
faces	DZ	0.496
faces	DZ	0.513
faces	DZ	0.661
faces	MZ	0.694
faces	MZ	0.795
faces	MZ	0.544
faces	MZ	0.542
faces	DZ	0.651
faces	MZ	0.675
faces	MZ	0.621
faces	MZ	0.687
faces	MZ	0.601
faces	MZ	0.654
faces	MZ	0.606
faces	DZ	0.671
faces	DZ	0.571
faces	MZ	0.752
faces	MZ	0.603
faces	MZ	0.488
faces	MZ	0.564
faces	MZ	0.472
faces	DZ	0.746
faces	MZ	0.631
faces	DZ	0.573
faces	MZ	0.708
faces	MZ	0.493
faces	MZ	0.689
faces	DZ	0.554
faces	DZ	0.76
faces	DZ	0.748
faces	MZ	0.521
faces	MZ	0.67
faces	MZ	0.632
faces	DZ	0.67
faces	DZ	0.514
faces	MZ	0.418
faces	MZ	0.738
faces	DZ	0.527
faces	MZ	0.706
faces	DZ	0.671
faces	MZ	0.601
faces	MZ	0.7
faces	MZ	0.601
faces	DZ	0.684
faces	MZ	0.722
faces	MZ	0.722
faces	MZ	0.691
faces	MZ	0.665
faces	DZ	0.504
faces	MZ	0.765
faces	DZ	0.56
faces	MZ	0.74
faces	DZ	0.694
faces	DZ	0.762
faces	MZ	0.631
faces	MZ	0.65
faces	DZ	0.482
faces	MZ	0.708
faces	MZ	0.749
faces	MZ	0.645
faces	MZ	0.62
faces	MZ	0.487
faces	MZ	0.481
faces	DZ	0.596
faces	MZ	0.649
faces	DZ	0.631
faces	MZ	0.265
faces	MZ	0.493
faces	MZ	0.725
faces	MZ	0.709
faces	MZ	0.677
faces	MZ	0.694
faces	MZ	0.665
faces	DZ	0.682
faces	DZ	0.593
faces	MZ	0.53
faces	DZ	0.676
faces	MZ	0.807
faces	MZ	0.531
faces	MZ	0.631
faces	MZ	0.697
faces	MZ	0.653
faces	MZ	0.529
faces	MZ	0.65
faces	DZ	0.459
faces	MZ	0.129
faces	MZ	0.745
faces	MZ	0.648
faces	MZ	0.611
faces	DZ	0.572
faces	MZ	0.378
faces	MZ	0.595
faces	MZ	0.627
faces	DZ	0.698
faces	MZ	0.566
faces	MZ	0.886
faces	MZ	0.236
faces	MZ	0.704
faces	DZ	0.463
faces	MZ	0.68
faces	DZ	0.274
faces	DZ	0.605
faces	MZ	0.489
faces	MZ	0.725
faces	DZ	0.627
faces	MZ	0.58
faces	MZ	0.633
faces	MZ	0.491
faces	MZ	0.488
faces	MZ	0.678
faces	MZ	0.76
faces	MZ	0.369
faces	MZ	0.665
faces	DZ	0.59
faces	DZ	0.677
faces	MZ	0.66
faces	MZ	0.436
faces	MZ	0.726
faces	MZ	0.631
faces	MZ	0.639
faces	MZ	0.691
faces	DZ	0.695
faces	MZ	0.614
faces	DZ	0.606
faces	DZ	0.599
faces	DZ	0.754
faces	DZ	0.721
faces	DZ	0.619
faces	MZ	0.75
faces	DZ	0.63
faces	MZ	0.619
faces	DZ	0.541
faces	DZ	0.467
faces	MZ	0.564
faces	MZ	0.477
faces	MZ	0.699
faces	MZ	0.653
faces	MZ	0.624
faces	MZ	0.808
faces	MZ	0.641
faces	MZ	0.796
faces	MZ	0.635
faces	MZ	0.721
faces	MZ	0.666
faces	MZ	0.165
faces	MZ	0.03
faces	DZ	0.573
faces	MZ	0.726
faces	MZ	0.7
faces	MZ	0.434
faces	DZ	0.687
faces	MZ	0.745
faces	DZ	0.649
faces	MZ	0.684
faces	DZ	0.698
faces	MZ	0.487
faces	DZ	0.536
faces	MZ	0.606
faces	DZ	0.459
faces	DZ	0.8
faces	DZ	0.477
faces	MZ	0.638
faces	MZ	0.648
faces	MZ	0.607
faces	MZ	0.534
faces	MZ	0.686
faces	MZ	0.824
faces	MZ	0.652
faces	MZ	0.726
faces	MZ	0.55
faces	DZ	0.499
faces	MZ	0.552
faces	MZ	0.595
faces	MZ	0.511
faces	MZ	0.587
faces	DZ	0.529
faces	MZ	0.83
faces	MZ	0.531
faces	MZ	0.507
faces	MZ	0.617
faces	DZ	0.622
faces	MZ	0.47
faces	DZ	0.579
faces	MZ	0.641
faces	MZ	0.321
faces	MZ	0.746
faces	MZ	0.511
faces	MZ	0.494
faces	MZ	0.509
faces	MZ	0.626
faces	DZ	0.474
faces	MZ	0.642
faces	MZ	0.715
faces	MZ	0.613
faces	DZ	0.604
faces	MZ	0.746
faces	MZ	0.651
faces	DZ	0.457
faces	MZ	0.602
faces	DZ	0.662
faces	MZ	0.631
faces	DZ	0.515
faces	MZ	0.664
faces	DZ	0.624
faces	MZ	0.595
faces	MZ	0.7
faces	DZ	0.766
faces	MZ	0.57
faces	MZ	0.676
faces	DZ	0.63
faces	DZ	0.679
faces	MZ	0.48
faces	DZ	0.656
faces	MZ	0.57
faces	MZ	0.616
faces	DZ	0.674
faces	MZ	0.655
faces	DZ	0.509
faces	MZ	0.605
faces	DZ	0.498
faces	MZ	0.595
faces	MZ	0.712
faces	MZ	0.689
faces	MZ	0.652
faces	DZ	0.628
faces	DZ	0.588
faces	MZ	0.598
faces	MZ	0.415
faces	DZ	0.63
faces	DZ	0.636
faces	MZ	0.636
faces	MZ	0.641
faces	MZ	0.597
faces	MZ	0.739
faces	DZ	0.484
faces	MZ	0.697
faces	DZ	0.684
faces	MZ	0.577
faces	DZ	0.745
faces	DZ	0.543
faces	DZ	0.607
faces	MZ	0.537
faces	MZ	0.645
faces	MZ	0.521
faces	MZ	0.613
faces	MZ	0.686
faces	MZ	0.815
faces	MZ	0.679
faces	MZ	0.582
faces	MZ	0.588
faces	DZ	0.631
faces	DZ	0.493
faces	MZ	0.722
faces	MZ	0.456
faces	DZ	0.644
faces	MZ	0.645
faces	MZ	0.455
faces	MZ	0.77
faces	MZ	0.765
faces	DZ	0.603
faces	DZ	0.526
faces	DZ	0.623
faces	MZ	0.761
faces	MZ	0.717
faces	DZ	0.504
faces	MZ	0.606
faces	MZ	0.695
faces	MZ	0.778
faces	MZ	0.514
faces	MZ	0.57
faces	MZ	0.7
faces	MZ	0.676
faces	MZ	0.667
faces	DZ	0.462
faces	MZ	0.696
faces	DZ	0.655
faces	MZ	0.646
faces	DZ	0.634
faces	MZ	0.706
faces	MZ	0.624
faces	MZ	0.626
faces	MZ	0.719
faces	MZ	0.68
faces	MZ	0.736
faces	MZ	0.577
faces	MZ	0.702
faces	MZ	0.645
faces	MZ	0.663
faces	MZ	0.65
faces	DZ	0.569
faces	MZ	0.511
faces	MZ	0.641
faces	DZ	0.564
faces	MZ	0.664
faces	MZ	0.739
faces	MZ	0.667
faces	MZ	0.667
faces	MZ	0.694
faces	MZ	0.64
faces	MZ	0.67
faces	MZ	0.798
faces	MZ	0.54
faces	MZ	0.667
faces	MZ	0.645
faces	DZ	0.611
faces	DZ	0.627
faces	MZ	0.568
faces	MZ	0.614
faces	MZ	0.669
faces	MZ	0.541
faces	DZ	0.654
faces	DZ	0.598
faces	MZ	0.741
faces	MZ	0.442
faces	MZ	0.565
faces	MZ	0.501
faces	MZ	0.411
faces	MZ	0.791
faces	DZ	0.582
faces	DZ	0.657
faces	MZ	0.772
faces	MZ	0.476
faces	MZ	0.697
faces	MZ	0.591
faces	MZ	0.694
faces	DZ	0.451
faces	DZ	0.771
faces	MZ	0.706
faces	MZ	0.734
faces	MZ	0.439
faces	MZ	0.342
faces	MZ	0.678
faces	MZ	0.619
faces	MZ	0.655
faces	MZ	0.497
faces	MZ	0.661
faces	MZ	0.455
faces	MZ	0.63
faces	DZ	0.758
faces	MZ	0.574
faces	MZ	0.697
faces	MZ	0.654
faces	MZ	0.781
faces	MZ	0.681
faces	MZ	0.642
faces	DZ	0.675
faces	MZ	0.548
faces	DZ	0.674
faces	DZ	0.624
faces	MZ	0.596
faces	MZ	0.542
faces	MZ	0.491
faces	MZ	0.651
faces	DZ	0.656
faces	MZ	0.651
faces	MZ	0.514
faces	MZ	0.554
faces	MZ	0.727
faces	MZ	0.499
faces	DZ	0.673
faces	MZ	0.48
faces	MZ	0.78
faces	MZ	0.585
faces	MZ	0.669
faces	MZ	0.606
faces	MZ	0.715
faces	MZ	0.683
faces	DZ	0.701
faces	MZ	0.502
faces	MZ	0.764
faces	MZ	0.708
faces	MZ	0.575
faces	MZ	0.438
faces	DZ	0.662
faces	MZ	0.673
faces	MZ	0.576
faces	DZ	0.624
faces	DZ	0.38
faces	MZ	0.606
faces	MZ	0.62
faces	MZ	0.648
faces	MZ	0.664
faces	DZ	0.49
faces	MZ	0.804
faces	MZ	0.71
faces	DZ	0.638
faces	MZ	0.74
faces	MZ	0.669
faces	MZ	0.671
faces	MZ	0.572
faces	MZ	0.735
faces	DZ	0.675
faces	DZ	0.738
faces	MZ	0.534
faces	MZ	0.635
faces	MZ	0.543
faces	MZ	0.564
faces	MZ	0.67
faces	MZ	0.49
faces	MZ	0.65
faces	DZ	0.501
faces	MZ	0.603
faces	MZ	0.491
faces	MZ	0.584
faces	DZ	0.699
faces	MZ	0.381
faces	MZ	0.703
faces	MZ	0.582
faces	DZ	0.696
faces	MZ	0.34
faces	DZ	0.696
faces	MZ	0.644
faces	DZ	0.557
faces	MZ	0.66
faces	MZ	0.675
faces	MZ	0.629
faces	MZ	0.533
faces	DZ	0.59
faces	DZ	0.385
faces	MZ	0.686
faces	MZ	0.672
faces	DZ	0.622
faces	DZ	0.576
faces	MZ	0.663
faces	MZ	0.588
faces	MZ	0.552
faces	DZ	0.613
faces	MZ	0.625
faces	DZ	0.707
faces	DZ	0.62
faces	MZ	0.643
faces	DZ	0.68
faces	DZ	0.601
faces	DZ	0.55
faces	DZ	0.206
faces	MZ	0.624
faces	DZ	0.712
faces	MZ	0.779
faces	MZ	0.654
faces	MZ	0.543
faces	MZ	0.781
faces	DZ	0.498
faces	MZ	0.363
faces	MZ	0.796
faces	DZ	0.485
faces	MZ	0.634
faces	MZ	0.557
faces	DZ	0.823
faces	MZ	0.357
faces	MZ	0.666
faces	MZ	0.71
faces	MZ	0.69
faces	MZ	0.726
faces	MZ	0.717
faces	MZ	0.648
faces	MZ	0.589
faces	MZ	0.37
faces	MZ	0.753
faces	MZ	0.632
faces	MZ	0.743
faces	MZ	0.779
faces	DZ	0.706
faces	MZ	0.605
faces	MZ	0.632
faces	DZ	0.375
faces	MZ	0.718
faces	MZ	0.331
faces	MZ	0.709
faces	MZ	0.687
faces	DZ	0.498
faces	MZ	0.65
faces	DZ	0.556
faces	MZ	0.689
faces	MZ	0.62
faces	MZ	0.828
faces	DZ	0.531
faces	MZ	0.513
faces	DZ	0.402
faces	MZ	0.712
faces	DZ	0.334
faces	DZ	0.598
faces	MZ	0.722
faces	MZ	0.742
faces	DZ	0.679
faces	MZ	0.744
faces	DZ	0.721
faces	DZ	0.583
faces	DZ	0.71
faces	MZ	0.548
faces	MZ	0.678
faces	MZ	0.655
faces	MZ	0.491
faces	MZ	0.612
faces	MZ	0.235
faces	MZ	0.461
faces	MZ	0.573
faces	MZ	0.597
faces	MZ	0.639
faces	DZ	0.605
faces	MZ	0.76
faces	DZ	0.6
faces	MZ	0.548
faces	MZ	0.759
faces	MZ	0.418
faces	MZ	0.707
faces	MZ	0.689
faces	MZ	0.776
faces	MZ	0.769
faces	MZ	0.271
faces	MZ	0.698
faces	MZ	0.612
faces	MZ	0.493
faces	MZ	0.785
faces	MZ	0.61
faces	DZ	0.546
faces	DZ	0.23
faces	MZ	0.728
faces	DZ	0.696
faces	DZ	0.54
faces	MZ	0.576
faces	DZ	0.582
faces	MZ	0.721
faces	MZ	0.58
faces	MZ	0.82
faces	MZ	0.696
faces	MZ	0.613
faces	DZ	0.528
faces	MZ	0.706
faces	MZ	0.72
faces	MZ	0.225
faces	MZ	0.747
faces	MZ	0.572
faces	MZ	0.66
faces	MZ	0.743
faces	MZ	0.675
faces	MZ	0.399
faces	MZ	0.759
faces	MZ	0.691
faces	MZ	0.363
faces	MZ	0.666
faces	MZ	0.715
faces	DZ	0.606
faces	MZ	0.648
faces	MZ	0.663
faces	MZ	0.302
faces	MZ	0.498
faces	DZ	0.637
faces	DZ	0.511
faces	DZ	0.55
faces	DZ	0.635
faces	MZ	0.814
faces	MZ	0.762
faces	MZ	0.724
faces	MZ	0.598
faces	MZ	0.772
faces	MZ	0.695
faces	DZ	0.413
faces	MZ	0.658
faces	MZ	0.755
faces	DZ	0.631
faces	MZ	0.592
faces	MZ	0.627
faces	MZ	0.288
faces	DZ	0.605
faces	MZ	0.535
faces	MZ	0.701
faces	MZ	0.637
faces	MZ	0.705
faces	MZ	0.423
faces	MZ	0.615
faces	MZ	0.706
faces	MZ	0.491
faces	MZ	0.755
faces	MZ	0.617
faces	MZ	0.634
faces	MZ	0.336
faces	MZ	0.512
faces	MZ	0.658
faces	DZ	0.56
faces	MZ	0.692
faces	MZ	0.618
faces	MZ	0.656
faces	MZ	0.554
faces	UR	0.307
faces	UR	0.663
faces	UR	0.732
faces	UR	0.562
faces	UR	0.647
faces	UR	0.354
faces	UR	0.633
faces	UR	0.584
faces	UR	0.508
faces	UR	0.658
faces	UR	0.567
faces	UR	0.346
faces	UR	0.381
faces	UR	0.503
faces	UR	0.697
faces	UR	0.593
faces	UR	0.527
faces	UR	0.603
faces	UR	0.469
faces	UR	0.352
faces	UR	0.575
faces	UR	0.464
faces	UR	0.609
faces	UR	0.726
faces	UR	0.125
faces	UR	0.611
faces	UR	0.485
faces	UR	0.706
faces	UR	0.517
faces	UR	0.393
faces	UR	0.628
faces	UR	0.6
faces	UR	0.408
faces	UR	0.604
faces	UR	0.415
faces	UR	0.244
faces	UR	0.643
faces	UR	0.521
faces	UR	0.474
faces	UR	0.569
faces	UR	0.595
faces	UR	0.764
faces	UR	0.58
faces	UR	0.555
faces	UR	0.271
faces	UR	0.618
faces	UR	0.59
faces	UR	0.578
faces	UR	0.666
faces	UR	0.7
faces	UR	0.684
faces	UR	0.642
faces	UR	0.345
faces	UR	0.634
faces	UR	0.53
faces	UR	0.533
faces	UR	0.544
faces	UR	0.504
faces	UR	0.65
faces	UR	0.677
faces	UR	0.692
faces	UR	0.728
faces	UR	0.705
faces	UR	0.562
faces	UR	0.558
faces	UR	0.595
faces	UR	0.502
faces	UR	0.575
faces	UR	0.444
faces	UR	0.687
faces	UR	0.7
faces	UR	0.576
faces	UR	0.506
faces	UR	0.644
faces	UR	0.521
faces	UR	0.543
faces	UR	0.685
faces	UR	0.534
faces	UR	0.511
faces	UR	0.465
faces	UR	0.581
faces	UR	0.524
faces	UR	0.417
faces	UR	0.612
faces	UR	0.62
faces	UR	0.715
faces	UR	0.419
faces	UR	0.568
faces	UR	0.502
faces	UR	0.658
faces	UR	0.541
faces	UR	0.673
faces	UR	0.675
faces	UR	0.4
faces	UR	0.507
faces	UR	0.611
faces	UR	0.705
faces	UR	0.587
faces	UR	0.717
faces	UR	0.754
faces	UR	0.63
faces	UR	0.624
faces	UR	0.653
faces	UR	0.478
faces	UR	0.77
faces	UR	0.658
faces	UR	0.701
faces	UR	0.563
faces	UR	0.579
faces	UR	0.275
faces	UR	0.58
faces	UR	0.687
faces	UR	0.702
faces	UR	0.662
faces	UR	0.532
faces	UR	0.544
faces	UR	0.651
faces	UR	0.59
faces	UR	0.641
faces	UR	0.517
faces	UR	0.52
faces	UR	0.437
faces	UR	0.425
faces	UR	0.519
faces	UR	0.642
faces	UR	0.141
faces	UR	0.58
faces	UR	0.635
faces	UR	0.487
faces	UR	0.592
faces	UR	0.616
faces	UR	0.482
faces	UR	0.328
faces	UR	0.506
faces	UR	0.573
faces	UR	0.593
faces	UR	0.7
faces	UR	0.463
faces	UR	0.634
faces	UR	0.53
faces	UR	0.642
faces	UR	0.623
faces	UR	0.58
faces	UR	0.599
faces	UR	0.631
faces	UR	0.499
faces	UR	0.406
faces	UR	0.346
faces	UR	0.56
faces	UR	0.7
faces	UR	0.611
faces	UR	0.589
faces	UR	0.653
faces	UR	0.414
faces	UR	0.567
faces	UR	0.629
faces	UR	0.61
faces	UR	0.501
faces	UR	0.599
faces	UR	0.466
faces	UR	0.641
faces	UR	0.646
faces	UR	0.656
faces	UR	0.694
faces	UR	0.603
faces	UR	0.584
faces	UR	0.533
faces	UR	0.714
faces	UR	0.29
faces	UR	0.375
faces	UR	0.532
faces	UR	0.497
faces	UR	0.606
faces	UR	0.543
faces	UR	0.511
faces	UR	0.71
faces	UR	0.471
faces	UR	0.67
faces	UR	0.585
faces	UR	0.736
faces	UR	0.649
faces	UR	0.668
faces	UR	0.547
faces	UR	0.587
faces	UR	0.551
faces	UR	0.41
faces	UR	0.594
faces	UR	0.527
faces	UR	0.47
faces	UR	0.596
faces	UR	0.581
faces	UR	0.603
faces	UR	0.636
faces	UR	0.615
faces	UR	0.487
faces	UR	0.638
faces	UR	0.488
faces	UR	0.516
faces	UR	0.665
faces	UR	0.488
faces	UR	0.712
faces	UR	0.4
faces	UR	0.755
faces	UR	0.617
faces	UR	0.621
faces	UR	0.717
faces	UR	0.304
faces	UR	0.463
faces	UR	0.567
faces	UR	0.69
faces	UR	0.679
faces	UR	0.678
faces	UR	0.596
faces	UR	0.645
faces	UR	0.543
faces	UR	0.644
faces	UR	0.547
faces	UR	0.495
faces	UR	0.579
faces	UR	0.518
faces	UR	0.449
faces	UR	0.603
faces	UR	0.605
faces	UR	0.585
faces	UR	0.629
faces	UR	0.572
faces	UR	0.558
faces	UR	0.553
faces	UR	0.033
faces	UR	0.521
faces	UR	0.648
faces	UR	0.582
faces	UR	0.659
faces	UR	0.491
faces	UR	0.561
faces	UR	0.554
faces	UR	0.02
faces	UR	0.64
faces	UR	0.693
faces	UR	0.729
faces	UR	0.65
faces	UR	0.478
faces	UR	0.519
faces	UR	0.611
faces	UR	0.416
faces	UR	0.634
faces	UR	0.685
faces	UR	0.269
faces	UR	0.654
faces	UR	0.4
faces	UR	0.663
faces	UR	0.308
faces	UR	0.683
faces	UR	0.478
faces	UR	0.632
faces	UR	0.581
faces	UR	0.527
faces	UR	0.606
faces	UR	0.438
faces	UR	0.423
faces	UR	0.469
faces	UR	0.66
faces	UR	0.617
faces	UR	0.575
faces	UR	0.614
faces	UR	0.664
faces	UR	0.67
faces	UR	0.527
faces	UR	0.68
faces	UR	0.548
faces	UR	0.594
faces	UR	0.653
faces	UR	0.565
faces	UR	0.782
faces	UR	0.57
faces	UR	0.558
faces	UR	0.789
faces	UR	0.545
faces	UR	0.685
faces	UR	0.377
faces	UR	0.456
faces	UR	0.519
faces	UR	0.644
faces	UR	0.626
faces	UR	0.512
faces	UR	0.417
faces	UR	0.538
faces	UR	0.508
faces	UR	0.674
faces	UR	0.578
faces	UR	0.52
faces	UR	0.517
faces	UR	0.572
faces	UR	0.653
faces	UR	0.626
faces	UR	0.507
faces	UR	0.56
faces	UR	0.633
faces	UR	0.537
faces	UR	0.363
faces	UR	0.477
faces	UR	0.717
faces	UR	0.629
faces	UR	0.641
faces	UR	0.701
faces	UR	0.464
faces	UR	0.596
faces	UR	0.604
faces	UR	0.514
faces	UR	0.681
faces	UR	0.264
faces	UR	0.538
faces	UR	0.602
faces	UR	0.486
faces	UR	0.439
faces	UR	0.498
faces	UR	0.713
faces	UR	0.569
faces	UR	0.604
faces	UR	0.613
faces	UR	0.709
faces	UR	0.338
faces	UR	0.638
faces	UR	0.453
faces	UR	0.587
faces	UR	0.57
faces	UR	0.608
faces	UR	0.593
faces	UR	0.609
faces	UR	0.554
faces	UR	0.519
faces	UR	0.363
faces	UR	0.666
faces	UR	0.636
faces	UR	0.358
faces	UR	0.648
faces	UR	0.459
faces	UR	0.418
faces	UR	0.509
faces	UR	0.555
faces	UR	0.355
faces	UR	0.442
faces	UR	0.509
faces	UR	0.719
faces	UR	0.646
faces	UR	0.546
faces	UR	0.693
faces	UR	0.629
faces	UR	0.514
faces	UR	0.576
faces	UR	0.475
faces	UR	0.48
faces	UR	0.489
faces	UR	0.55
faces	UR	0.646
faces	UR	0.581
faces	UR	0.609
faces	UR	0.603
faces	UR	0.618
faces	UR	0.585
faces	UR	0.501
faces	UR	0.336
faces	UR	0.597
faces	UR	0.704
faces	UR	0.572
faces	UR	0.634
faces	UR	0.565
faces	UR	0.518
faces	UR	0.566
faces	UR	0.618
faces	UR	0.579
faces	UR	0.625
faces	UR	0.512
faces	UR	0.506
faces	UR	0.684
faces	UR	0.581
faces	UR	0.521
faces	UR	0.355
faces	UR	0.574
faces	UR	0.487
faces	UR	0.641
faces	UR	0.513
faces	UR	0.536
faces	UR	0.599
faces	UR	0.583
faces	UR	0.77
faces	UR	0.592
faces	UR	0.523
faces	UR	0.663
faces	UR	0.771
faces	UR	0.486
faces	UR	0.548
faces	UR	0.589
faces	UR	0.606
faces	UR	0.446
faces	UR	0.659
faces	UR	0.491
faces	UR	0.634
faces	UR	0.559
faces	UR	0.599
faces	UR	0.553
faces	UR	0.508
faces	UR	0.413
faces	UR	0.347
faces	UR	0.474
faces	UR	0.596
faces	UR	0.6
faces	UR	0.62
faces	UR	0.554
faces	UR	0.679
faces	UR	0.63
faces	UR	0.631
faces	UR	0.738
faces	UR	0.601
faces	UR	0.505
faces	UR	0.303
faces	UR	0.589
faces	UR	0.616
faces	UR	0.391
faces	UR	0.633
faces	UR	0.561
faces	UR	0.469
faces	UR	0.669
faces	UR	0.542
faces	UR	0.666
faces	UR	0.565
faces	UR	0.647
faces	UR	0.616
faces	UR	0.602
faces	UR	0.494
faces	UR	0.588
faces	UR	0.677
faces	UR	0.675
faces	UR	0.623
faces	UR	0.465
faces	UR	0.566
faces	UR	0.65
faces	UR	0.687
faces	UR	0.648
faces	UR	0.693
faces	UR	0.584
faces	UR	0.57
faces	UR	0.596
faces	UR	0.605
faces	UR	0.589
faces	UR	0.544
faces	UR	0.419
faces	UR	0.567
faces	UR	0.62
faces	UR	0.448
faces	UR	0.508
faces	UR	0.532
faces	UR	0.634
faces	UR	0.635
faces	UR	0.588
faces	UR	0.531
faces	UR	0.608
faces	UR	0.664
faces	UR	0.294
faces	UR	0.528
faces	UR	0.592
faces	UR	0.653
faces	UR	0.582
faces	UR	0.414
faces	UR	0.442
faces	UR	0.411
faces	UR	0.501
faces	UR	0.717
faces	UR	0.477
faces	UR	0.53
faces	UR	0.668
faces	UR	0.391
faces	UR	0.596
faces	UR	0.547
faces	UR	0.54
faces	UR	0.455
faces	UR	0.614
faces	UR	0.618
faces	UR	0.634
faces	UR	0.565
faces	UR	0.284
faces	UR	0.468
faces	UR	0.683
faces	UR	0.549
faces	UR	0.563
faces	UR	0.551
faces	UR	0.518
faces	UR	0.424
faces	UR	0.627
faces	UR	0.561
faces	UR	0.654
faces	UR	0.482
faces	UR	0.65
faces	UR	0.413
faces	UR	0.516
faces	UR	0.631
faces	UR	0.604
faces	UR	0.604
faces	UR	0.623
faces	UR	0.481
faces	UR	0.332
faces	UR	0.58
faces	UR	0.494
faces	UR	0.552
faces	UR	0.527
faces	UR	0.625
faces	UR	0.529
faces	UR	0.676
faces	UR	0.602
faces	UR	0.635
faces	UR	0.72
faces	UR	0.533
faces	UR	0.623
faces	UR	0.606
faces	UR	0.509
faces	UR	0.779
faces	UR	0.588
faces	UR	0.505
faces	UR	0.442
faces	UR	0.565
faces	UR	0.659
faces	UR	0.414
faces	UR	0.623
faces	UR	0.551
faces	UR	0.456
faces	UR	0.589
faces	UR	0.674
faces	UR	0.453
faces	UR	0.634
faces	UR	0.506
faces	UR	0.636
faces	UR	0.646
faces	UR	0.558
faces	UR	0.663
faces	UR	0.642
faces	UR	0.701
faces	UR	0.569
faces	UR	0.664
faces	UR	0.613
faces	UR	0.431
faces	UR	0.619
faces	UR	0.486
faces	UR	0.708
faces	UR	0.403
faces	UR	0.514
faces	UR	0.267
faces	UR	0.598
faces	UR	0.405
faces	UR	0.51
faces	UR	0.614
faces	UR	0.508
faces	UR	0.58
faces	UR	0.614
faces	UR	0.592
faces	UR	0.581
faces	UR	0.594
faces	UR	0.611
faces	UR	0.66
faces	UR	0.524
faces	UR	0.183
faces	UR	0.649
faces	UR	0.542
faces	UR	0.399
faces	UR	0.601
faces	UR	0.719
faces	UR	0.47
faces	UR	0.455
faces	UR	0.42
faces	UR	0.394
faces	UR	0.432
faces	UR	0.509
faces	UR	0.535
faces	UR	0.495
faces	UR	0.588
faces	UR	0.493
faces	UR	0.652
faces	UR	0.625
faces	UR	0.528
faces	UR	0.712
faces	UR	0.534
faces	UR	0.487
faces	UR	0.583
faces	UR	0.588
faces	UR	0.522
faces	UR	0.195
faces	UR	0.576
faces	UR	0.648
faces	UR	0.644
faces	UR	0.52
faces	UR	0.642
faces	UR	0.607
faces	UR	0.509
faces	UR	0.396
faces	UR	0.699
faces	UR	0.383
faces	UR	0.645
faces	UR	0.53
faces	UR	0.526
faces	UR	0.462
faces	UR	0.581
faces	UR	0.686
faces	UR	0.732
faces	UR	0.567
faces	UR	0.655
faces	UR	0.676
faces	UR	0.695
faces	UR	0.669
faces	UR	0.514
faces	UR	0.669
faces	UR	0.575
faces	UR	0.59
faces	UR	0.438
faces	UR	0.546
faces	UR	0.487
faces	UR	0.525
faces	UR	0.519
faces	UR	0.719
faces	UR	0.548
faces	UR	0.517
faces	UR	0.637
faces	UR	0.372
faces	UR	0.659
faces	UR	0.538
faces	UR	0.687
faces	UR	0.474
faces	UR	0.358
faces	UR	0.604
faces	UR	0.545
faces	UR	0.258
faces	UR	0.609
faces	UR	0.598
faces	UR	0.592
faces	UR	0.526
faces	UR	0.616
faces	UR	0.334
faces	UR	0.548
faces	UR	0.565
faces	UR	0.661
faces	UR	0.52
faces	UR	0.576
faces	UR	0.653
faces	UR	0.538
faces	UR	0.458
faces	UR	0.317
faces	UR	0.536
faces	UR	0.612
faces	UR	0.445
faces	UR	0.673
faces	UR	0.633
faces	UR	0.709
faces	UR	0.631
faces	UR	0.725
faces	UR	0.527
faces	UR	0.522
faces	UR	0.63
faces	UR	0.707
faces	UR	0.769
faces	UR	0.776
faces	UR	0.602
faces	UR	0.485
faces	UR	0.555
faces	UR	0.617
faces	UR	0.582
faces	UR	0.578
faces	UR	0.647
faces	UR	0.444
faces	UR	0.722
faces	UR	0.697
faces	UR	0.487
faces	UR	0.547
faces	UR	0.64
faces	UR	0.519
faces	UR	0.505
faces	UR	0.729
faces	UR	0.491
faces	UR	0.745
faces	UR	0.469
faces	UR	0.505
faces	UR	0.561
faces	UR	0.406
faces	UR	0.613
faces	UR	0.578
faces	UR	0.603
faces	UR	0.558
faces	UR	0.314
faces	UR	0.483
faces	UR	0.699
faces	UR	0.615
faces	UR	0.359
faces	UR	0.562
faces	UR	0.561
faces	UR	0.444
faces	UR	0.588
faces	UR	0.527
faces	UR	0.516
faces	UR	0.596
faces	UR	0.635
faces	UR	0.533
faces	UR	0.472
faces	UR	0.588
faces	UR	0.2
faces	UR	0.511
faces	UR	0.454
faces	UR	0.464
faces	UR	0.711
faces	UR	0.586
faces	UR	0.578
faces	UR	0.499
faces	UR	0.676
faces	UR	0.662
faces	UR	0.529
faces	UR	0.539
faces	UR	0.413
faces	UR	0.608
faces	UR	0.614
faces	UR	0.507
faces	UR	0.623
faces	UR	0.647
faces	UR	0.52
faces	UR	0.485
faces	UR	0.586
faces	UR	0.411
faces	UR	0.672
faces	UR	0.633
faces	UR	0.363
faces	UR	0.454
faces	UR	0.373
faces	UR	0.542
faces	UR	0.493
faces	UR	0.659
faces	UR	0.501
faces	UR	0.505
faces	UR	0.583
scenes	MZ	0.679
scenes	DZ	0.793
scenes	MZ	0.853
scenes	DZ	0.826
scenes	MZ	0.741
scenes	DZ	0.712
scenes	MZ	0.807
scenes	MZ	0.669
scenes	MZ	0.767
scenes	MZ	0.925
scenes	MZ	0.528
scenes	MZ	0.812
scenes	MZ	0.604
scenes	MZ	0.479
scenes	MZ	0.692
scenes	DZ	0.88
scenes	MZ	0.83
scenes	MZ	0.902
scenes	DZ	0.8
scenes	DZ	0.759
scenes	MZ	0.268
scenes	MZ	0.754
scenes	MZ	0.852
scenes	DZ	0.784
scenes	DZ	0.864
scenes	MZ	0.768
scenes	MZ	0.913
scenes	MZ	0.749
scenes	MZ	0.827
scenes	DZ	0.357
scenes	MZ	0.71
scenes	MZ	0.797
scenes	MZ	0.751
scenes	MZ	0.838
scenes	MZ	0.685
scenes	DZ	0.588
scenes	MZ	0.67
scenes	MZ	0.801
scenes	MZ	0.667
scenes	DZ	0.592
scenes	MZ	0.793
scenes	MZ	0.651
scenes	DZ	0.486
scenes	DZ	0.719
scenes	MZ	0.672
scenes	MZ	0.698
scenes	MZ	0.64
scenes	MZ	0.736
scenes	MZ	0.799
scenes	DZ	0.655
scenes	DZ	0.799
scenes	MZ	0.903
scenes	DZ	0.669
scenes	DZ	0.664
scenes	DZ	0.584
scenes	MZ	0.796
scenes	DZ	0.888
scenes	DZ	0.83
scenes	MZ	0.54
scenes	MZ	0.634
scenes	MZ	0.693
scenes	DZ	0.787
scenes	DZ	0.767
scenes	DZ	0.782
scenes	MZ	0.744
scenes	DZ	0.688
scenes	MZ	0.827
scenes	DZ	0.897
scenes	MZ	0.53
scenes	MZ	0.924
scenes	DZ	0.843
scenes	MZ	0.671
scenes	MZ	0.8
scenes	MZ	0.849
scenes	MZ	0.819
scenes	DZ	0.802
scenes	MZ	0.893
scenes	MZ	0.861
scenes	MZ	0.876
scenes	DZ	0.807
scenes	MZ	0.561
scenes	MZ	0.645
scenes	MZ	0.85
scenes	DZ	0.811
scenes	MZ	0.769
scenes	MZ	0.877
scenes	MZ	0.881
scenes	MZ	0.843
scenes	DZ	0.837
scenes	DZ	0.724
scenes	MZ	0.625
scenes	MZ	0.79
scenes	MZ	0.784
scenes	MZ	0.855
scenes	MZ	0.862
scenes	DZ	0.53
scenes	MZ	0.771
scenes	MZ	0.685
scenes	DZ	0.871
scenes	MZ	0.879
scenes	DZ	0.805
scenes	MZ	0.813
scenes	DZ	0.796
scenes	MZ	0.868
scenes	MZ	0.847
scenes	MZ	0.846
scenes	MZ	0.833
scenes	MZ	0.822
scenes	MZ	0.627
scenes	MZ	0.867
scenes	MZ	0.644
scenes	MZ	0.634
scenes	DZ	0.809
scenes	MZ	0.822
scenes	MZ	0.805
scenes	MZ	0.86
scenes	DZ	0.66
scenes	MZ	0.788
scenes	MZ	0.692
scenes	DZ	0.672
scenes	MZ	0.509
scenes	DZ	0.768
scenes	DZ	0.734
scenes	DZ	0.456
scenes	MZ	0.774
scenes	MZ	0.73
scenes	MZ	0.792
scenes	MZ	0.739
scenes	MZ	0.903
scenes	DZ	0.658
scenes	MZ	0.917
scenes	MZ	0.86
scenes	MZ	0.863
scenes	DZ	0.648
scenes	MZ	0.673
scenes	MZ	0.827
scenes	DZ	0.646
scenes	MZ	0.809
scenes	MZ	0.801
scenes	DZ	0.647
scenes	MZ	0.799
scenes	DZ	0.788
scenes	MZ	0.595
scenes	DZ	0.757
scenes	MZ	0.773
scenes	MZ	0.744
scenes	MZ	0.787
scenes	MZ	0.858
scenes	MZ	0.853
scenes	MZ	0.851
scenes	MZ	0.868
scenes	MZ	0.698
scenes	MZ	0.926
scenes	DZ	0.77
scenes	DZ	0.732
scenes	DZ	0.785
scenes	MZ	0.806
scenes	MZ	0.828
scenes	MZ	0.852
scenes	MZ	0.902
scenes	DZ	0.62
scenes	MZ	0.855
scenes	MZ	0.597
scenes	MZ	0.877
scenes	MZ	0.839
scenes	MZ	0.728
scenes	MZ	0.87
scenes	DZ	0.891
scenes	DZ	0.824
scenes	MZ	0.776
scenes	MZ	0.826
scenes	MZ	0.527
scenes	MZ	0.556
scenes	MZ	0.836
scenes	DZ	0.817
scenes	DZ	0.787
scenes	MZ	0.9
scenes	MZ	0.711
scenes	MZ	0.854
scenes	DZ	0.649
scenes	DZ	0.672
scenes	DZ	0.798
scenes	MZ	0.792
scenes	MZ	0.851
scenes	MZ	0.783
scenes	DZ	0.797
scenes	DZ	0.751
scenes	MZ	0.666
scenes	MZ	0.698
scenes	MZ	0.808
scenes	DZ	0.85
scenes	MZ	0.835
scenes	DZ	0.648
scenes	MZ	0.813
scenes	MZ	0.785
scenes	MZ	0.796
scenes	DZ	0.837
scenes	MZ	0.759
scenes	MZ	0.819
scenes	MZ	0.672
scenes	MZ	0.809
scenes	DZ	0.757
scenes	MZ	0.756
scenes	MZ	0.733
scenes	DZ	0.523
scenes	MZ	0.781
scenes	DZ	0.9
scenes	DZ	0.666
scenes	MZ	0.745
scenes	MZ	0.873
scenes	DZ	0.88
scenes	MZ	0.704
scenes	MZ	0.707
scenes	MZ	0.612
scenes	MZ	0.815
scenes	MZ	0.611
scenes	MZ	0.627
scenes	DZ	0.733
scenes	MZ	0.838
scenes	DZ	0.718
scenes	MZ	0.865
scenes	MZ	0.78
scenes	MZ	0.757
scenes	MZ	0.848
scenes	MZ	0.793
scenes	MZ	0.87
scenes	MZ	0.816
scenes	DZ	0.797
scenes	DZ	0.686
scenes	MZ	0.627
scenes	DZ	0.911
scenes	MZ	0.934
scenes	MZ	0.48
scenes	MZ	0.724
scenes	MZ	0.906
scenes	MZ	0.757
scenes	MZ	0.767
scenes	MZ	0.874
scenes	DZ	0.692
scenes	MZ	0.551
scenes	MZ	0.686
scenes	MZ	0.81
scenes	MZ	0.712
scenes	DZ	0.71
scenes	DZ	0.583
scenes	MZ	0.686
scenes	MZ	0.706
scenes	MZ	0.762
scenes	DZ	0.743
scenes	MZ	0.79
scenes	MZ	0.972
scenes	MZ	0.821
scenes	MZ	0.622
scenes	MZ	0.83
scenes	DZ	0.763
scenes	MZ	0.655
scenes	DZ	-0.129
scenes	DZ	0.505
scenes	MZ	0.69
scenes	MZ	0.462
scenes	DZ	0.413
scenes	MZ	0.628
scenes	MZ	0.79
scenes	MZ	0.518
scenes	MZ	0.776
scenes	MZ	0.868
scenes	MZ	0.766
scenes	MZ	0.856
scenes	DZ	0.686
scenes	DZ	0.788
scenes	MZ	0.623
scenes	MZ	0.714
scenes	MZ	0.84
scenes	MZ	0.861
scenes	MZ	0.79
scenes	MZ	0.798
scenes	DZ	0.779
scenes	MZ	0.462
scenes	DZ	0.767
scenes	DZ	0.663
scenes	DZ	0.656
scenes	DZ	0.661
scenes	DZ	0.362
scenes	MZ	0.709
scenes	DZ	0.864
scenes	MZ	0.618
scenes	DZ	0.585
scenes	MZ	0.732
scenes	MZ	0.564
scenes	MZ	0.796
scenes	MZ	0.854
scenes	MZ	0.927
scenes	MZ	0.859
scenes	MZ	0.903
scenes	MZ	0.854
scenes	MZ	0.61
scenes	MZ	0.521
scenes	MZ	0.669
scenes	MZ	0.743
scenes	MZ	0.607
scenes	MZ	0.322
scenes	MZ	0.9
scenes	DZ	0.823
scenes	MZ	0.838
scenes	MZ	0.733
scenes	MZ	0.616
scenes	DZ	0.759
scenes	MZ	0.783
scenes	DZ	0.789
scenes	MZ	0.777
scenes	MZ	0.654
scenes	DZ	0.756
scenes	MZ	0.782
scenes	DZ	0.655
scenes	MZ	0.818
scenes	DZ	0.771
scenes	MZ	0.845
scenes	DZ	0.754
scenes	DZ	0.749
scenes	MZ	0.756
scenes	MZ	0.768
scenes	DZ	0.62
scenes	MZ	0.84
scenes	MZ	0.608
scenes	MZ	0.849
scenes	MZ	0.798
scenes	MZ	0.641
scenes	MZ	0.845
scenes	MZ	0.436
scenes	MZ	0.192
scenes	DZ	0.818
scenes	MZ	0.745
scenes	MZ	0.632
scenes	MZ	0.817
scenes	DZ	0.682
scenes	MZ	0.745
scenes	MZ	0.844
scenes	MZ	0.688
scenes	MZ	0.86
scenes	DZ	0.712
scenes	MZ	0.771
scenes	DZ	0.58
scenes	MZ	0.763
scenes	MZ	0.842
scenes	MZ	0.78
scenes	MZ	0.875
scenes	MZ	0.866
scenes	MZ	0.823
scenes	DZ	0.651
scenes	MZ	0.82
scenes	DZ	0.696
scenes	MZ	0.543
scenes	MZ	0.846
scenes	MZ	0.729
scenes	DZ	0.725
scenes	MZ	0.848
scenes	MZ	0.655
scenes	DZ	0.64
scenes	MZ	0.877
scenes	DZ	0.751
scenes	MZ	0.8
scenes	DZ	0.884
scenes	MZ	0.629
scenes	DZ	0.8
scenes	MZ	0.62
scenes	MZ	0.822
scenes	DZ	0.727
scenes	MZ	0.847
scenes	MZ	0.849
scenes	DZ	0.71
scenes	DZ	0.804
scenes	MZ	0.749
scenes	DZ	0.695
scenes	MZ	0.782
scenes	MZ	0.8
scenes	DZ	0.847
scenes	MZ	0.784
scenes	DZ	0.786
scenes	MZ	0.865
scenes	DZ	0.388
scenes	MZ	0.911
scenes	MZ	0.91
scenes	MZ	0.731
scenes	MZ	0.716
scenes	DZ	0.781
scenes	DZ	0.823
scenes	MZ	0.514
scenes	MZ	0.858
scenes	MZ	0.693
scenes	DZ	0.744
scenes	DZ	0.737
scenes	MZ	0.857
scenes	MZ	0.851
scenes	MZ	0.846
scenes	MZ	0.854
scenes	DZ	0.642
scenes	MZ	0.609
scenes	DZ	0.782
scenes	MZ	0.648
scenes	DZ	0.783
scenes	DZ	0.844
scenes	DZ	0.537
scenes	MZ	0.538
scenes	MZ	0.829
scenes	MZ	0.804
scenes	MZ	0.856
scenes	MZ	0.495
scenes	MZ	0.703
scenes	MZ	0.758
scenes	MZ	0.887
scenes	MZ	0.755
scenes	MZ	0.797
scenes	DZ	0.748
scenes	DZ	0.618
scenes	MZ	0.863
scenes	MZ	0.611
scenes	MZ	0.448
scenes	DZ	0.868
scenes	MZ	0.839
scenes	MZ	0.579
scenes	MZ	0.782
scenes	MZ	0.843
scenes	MZ	0.877
scenes	DZ	0.732
scenes	DZ	0.786
scenes	DZ	0.753
scenes	MZ	0.797
scenes	MZ	0.844
scenes	DZ	0.64
scenes	MZ	0.623
scenes	MZ	0.822
scenes	MZ	0.858
scenes	MZ	0.819
scenes	MZ	0.641
scenes	MZ	0.844
scenes	MZ	0.778
scenes	MZ	0.785
scenes	DZ	0.602
scenes	MZ	0.712
scenes	DZ	0.802
scenes	MZ	0.776
scenes	DZ	0.822
scenes	MZ	0.671
scenes	MZ	0.565
scenes	MZ	0.783
scenes	MZ	0.756
scenes	MZ	0.779
scenes	MZ	0.725
scenes	MZ	0.673
scenes	MZ	0.758
scenes	MZ	0.753
scenes	MZ	0.891
scenes	MZ	0.595
scenes	DZ	0.644
scenes	MZ	0.587
scenes	MZ	0.633
scenes	DZ	0.482
scenes	MZ	0.66
scenes	MZ	0.855
scenes	MZ	0.649
scenes	MZ	0.846
scenes	MZ	0.796
scenes	MZ	0.441
scenes	MZ	0.879
scenes	MZ	0.82
scenes	MZ	0.641
scenes	MZ	0.677
scenes	MZ	0.798
scenes	DZ	0.754
scenes	DZ	0.643
scenes	MZ	0.732
scenes	MZ	0.807
scenes	MZ	0.774
scenes	MZ	0.858
scenes	DZ	0.667
scenes	DZ	0.712
scenes	MZ	0.769
scenes	MZ	0.636
scenes	MZ	0.738
scenes	MZ	0.759
scenes	MZ	0.783
scenes	MZ	0.767
scenes	DZ	0.599
scenes	DZ	0.847
scenes	MZ	0.907
scenes	MZ	0.659
scenes	MZ	0.904
scenes	MZ	0.538
scenes	MZ	0.8
scenes	DZ	0.621
scenes	DZ	0.837
scenes	MZ	0.788
scenes	MZ	0.547
scenes	MZ	0.818
scenes	MZ	0.466
scenes	MZ	0.756
scenes	MZ	0.662
scenes	MZ	0.794
scenes	MZ	0.743
scenes	MZ	0.889
scenes	MZ	0.562
scenes	MZ	0.754
scenes	DZ	0.89
scenes	MZ	0.859
scenes	MZ	0.739
scenes	MZ	0.654
scenes	MZ	0.809
scenes	MZ	0.53
scenes	MZ	0.697
scenes	MZ	0.828
scenes	DZ	0.713
scenes	MZ	0.775
scenes	DZ	0.789
scenes	DZ	0.751
scenes	MZ	0.802
scenes	MZ	0.816
scenes	MZ	0.844
scenes	MZ	0.694
scenes	DZ	0.672
scenes	MZ	0.846
scenes	MZ	0.59
scenes	MZ	0.869
scenes	MZ	0.799
scenes	DZ	0.815
scenes	MZ	0.83
scenes	MZ	0.849
scenes	MZ	0.834
scenes	MZ	0.797
scenes	MZ	0.631
scenes	MZ	0.724
scenes	MZ	0.854
scenes	DZ	0.828
[truncated: 2,252 more rows]
