# Supplementary material for: Genetic effects on variability in visual aesthetic evaluations are partially shared across visual domains
Source: Commun Biol. 2024 Jan 6;7:55. doi: 10.1038/s42003-023-05710-4 (PMC10771521; doi:10.1038/s42003-023-05710-4)
Supplement: Supplementary file 9 — Supplementary Data 6 [file 42003_2023_5710_MOESM9_ESM.csv]

Domain	Pairs	pairwise.r	lower.ci	upper.ci
abstract	UR	0.284	0.267	0.302
abstract	DZ	0.387	0.355	0.418
abstract	MZ	0.451	0.432	0.47
scenes	UR	0.704	0.695	0.712
scenes	DZ	0.741	0.725	0.755
scenes	MZ	0.772	0.763	0.781
faces	UR	0.569	0.562	0.577
faces	DZ	0.608	0.595	0.622
faces	MZ	0.637	0.628	0.647
