# Supplementary material for: Genetic effects on variability in visual aesthetic evaluations are partially shared across visual domains
Source: Commun Biol. 2024 Jan 6;7:55. doi: 10.1038/s42003-023-05710-4 (PMC10771521; doi:10.1038/s42003-023-05710-4)
Supplement: Supplementary file 10 — Supplementary Data 7 [file 42003_2023_5710_MOESM10_ESM.csv]

Domain	Pairs	pairwise.r
faces val.	MZ	0.816
faces val.	MZ	0.707
faces val.	MZ	0.53
faces val.	MZ	0.674
faces val.	MZ	0.459
faces val.	MZ	0.702
faces val.	MZ	0.737
faces val.	MZ	0.678
faces val.	MZ	0.578
faces val.	DZ	0.716
faces val.	MZ	0.648
faces val.	MZ	0.628
faces val.	MZ	0.675
faces val.	MZ	0.612
faces val.	MZ	0.681
faces val.	DZ	0.584
faces val.	DZ	0.735
faces val.	DZ	0.55
faces val.	MZ	0.79
faces val.	MZ	0.595
faces val.	MZ	0.786
faces val.	MZ	0.526
faces val.	MZ	0.737
faces val.	MZ	0.667
faces val.	MZ	0.62
faces val.	MZ	0.752
faces val.	MZ	0.701
faces val.	MZ	0.672
faces val.	DZ	0.48
faces val.	DZ	0.657
faces val.	DZ	0.53
faces val.	DZ	0.639
faces val.	MZ	0.71
faces val.	MZ	0.777
faces val.	MZ	0.378
faces val.	DZ	0.642
faces val.	DZ	0.373
faces val.	DZ	0.665
faces val.	MZ	0.537
faces val.	MZ	0.633
faces val.	MZ	0.736
faces val.	DZ	0.629
faces val.	DZ	0.629
faces val.	DZ	0.744
faces val.	MZ	0.719
faces val.	MZ	0.633
faces val.	MZ	0.743
faces val.	MZ	0.752
faces val.	DZ	0.837
faces val.	DZ	0.416
faces val.	DZ	0.802
faces val.	DZ	0.594
faces val.	DZ	0.734
faces val.	MZ	0.702
faces val.	MZ	0.643
faces val.	MZ	0.581
faces val.	DZ	0.585
faces val.	DZ	0.713
faces val.	MZ	0.775
faces val.	MZ	0.491
faces val.	MZ	0.666
faces val.	MZ	0.66
faces val.	MZ	0.605
faces val.	MZ	0.646
faces val.	DZ	0.372
faces val.	DZ	0.698
faces val.	DZ	0.604
faces val.	DZ	0.616
faces val.	MZ	0.7
faces val.	DZ	0.447
faces val.	MZ	0.615
faces val.	MZ	0.837
faces val.	MZ	0.765
faces val.	DZ	0.516
faces val.	DZ	0.681
faces val.	MZ	0.809
faces val.	MZ	0.734
faces val.	MZ	0.772
faces val.	MZ	0.446
faces val.	MZ	0.748
faces val.	MZ	0.708
faces val.	DZ	0.528
faces val.	DZ	0.716
faces val.	DZ	0.669
faces val.	DZ	0.524
faces val.	DZ	0.719
faces val.	MZ	0.47
faces val.	MZ	0.632
faces val.	MZ	0.71
faces val.	MZ	0.775
faces val.	MZ	0.681
faces val.	MZ	0.661
faces val.	MZ	0.661
faces val.	MZ	0.675
faces val.	DZ	0.667
faces val.	DZ	0.542
faces val.	DZ	0.578
faces val.	MZ	0.613
faces val.	MZ	0.639
faces val.	MZ	0.467
faces val.	MZ	0.636
faces val.	DZ	0.601
faces val.	DZ	0.617
faces val.	DZ	0.606
faces val.	DZ	0.48
faces val.	DZ	0.626
faces val.	DZ	0.561
faces val.	DZ	0.717
faces val.	DZ	0.759
faces val.	MZ	0.7
faces val.	MZ	0.472
faces val.	MZ	0.702
faces val.	MZ	0.721
faces val.	MZ	0.65
faces val.	MZ	0.589
faces val.	MZ	0.45
faces val.	MZ	0.753
faces val.	MZ	0.63
faces val.	MZ	0.597
faces val.	MZ	0.618
faces val.	MZ	0.713
faces val.	MZ	0.772
faces val.	MZ	0.567
faces val.	MZ	0.756
faces val.	MZ	0.762
faces val.	MZ	0.453
faces val.	MZ	0.828
faces val.	MZ	0.66
faces val.	MZ	0.64
faces val.	MZ	0.784
faces val.	MZ	0.766
faces val.	MZ	0.703
faces val.	MZ	0.695
faces val.	MZ	0.655
faces val.	MZ	0.618
faces val.	MZ	0.684
faces val.	MZ	0.777
faces val.	MZ	0.796
faces val.	MZ	0.716
faces val.	MZ	0.706
faces val.	MZ	0.691
faces val.	MZ	0.673
faces val.	MZ	0.638
faces val.	MZ	0.733
faces val.	MZ	0.736
faces val.	MZ	0.27
faces val.	DZ	0.805
faces val.	DZ	0.684
faces val.	DZ	0.531
faces val.	DZ	0.565
faces val.	MZ	0.525
faces val.	MZ	0.78
faces val.	MZ	0.723
faces val.	MZ	0.844
faces val.	MZ	0.575
faces val.	MZ	0.587
faces val.	MZ	0.673
faces val.	MZ	0.738
faces val.	MZ	0.746
faces val.	MZ	0.673
faces val.	MZ	0.59
faces val.	MZ	0.677
faces val.	MZ	0.778
faces val.	MZ	0.534
faces val.	MZ	0.525
faces val.	MZ	0.526
faces val.	MZ	0.377
faces val.	MZ	0.552
faces val.	MZ	0.5
faces val.	MZ	0.759
faces val.	MZ	0.808
faces val.	MZ	0.351
faces val.	MZ	0.581
faces val.	DZ	0.558
faces val.	DZ	0.626
faces val.	DZ	0.721
faces val.	DZ	0.671
faces val.	DZ	0.649
faces val.	DZ	0.598
faces val.	DZ	0.834
faces val.	DZ	0.466
faces val.	DZ	0.385
faces val.	DZ	0.688
faces val.	DZ	0.57
faces val.	DZ	0.744
faces val.	DZ	0.732
faces val.	DZ	0.745
faces val.	DZ	0.572
faces val.	DZ	0.672
faces val.	DZ	0.501
faces val.	DZ	0.668
faces val.	DZ	0.723
faces val.	DZ	0.548
faces val.	DZ	0.439
faces val.	DZ	0.422
faces val.	MZ	0.651
faces val.	MZ	0.745
faces val.	MZ	0.787
faces val.	MZ	0.669
faces val.	MZ	0.719
faces val.	MZ	0.743
faces val.	MZ	0.556
faces val.	MZ	0.741
faces val.	MZ	0.688
faces val.	MZ	0.753
faces val.	MZ	0.465
faces val.	MZ	0.635
faces val.	MZ	0.67
faces val.	MZ	0.548
faces val.	MZ	0.776
faces val.	MZ	0.66
faces val.	MZ	0.743
faces val.	MZ	0.622
faces val.	MZ	0.746
faces val.	MZ	0.792
faces val.	MZ	0.867
faces val.	MZ	0.515
faces val.	MZ	0.745
faces val.	MZ	0.734
faces val.	MZ	0.668
faces val.	MZ	0.71
faces val.	MZ	0.766
faces val.	MZ	0.734
faces val.	MZ	0.696
faces val.	MZ	0.717
faces val.	MZ	0.66
faces val.	MZ	0.729
faces val.	MZ	0.66
faces val.	MZ	0.645
faces val.	MZ	0.802
faces val.	MZ	0.517
faces val.	MZ	0.907
faces val.	MZ	0.67
faces val.	MZ	0.522
faces val.	MZ	0.747
faces val.	MZ	0.679
faces val.	MZ	0.603
faces val.	MZ	0.558
faces val.	MZ	0.662
faces val.	MZ	0.709
faces val.	MZ	0.681
faces val.	MZ	0.69
faces val.	MZ	0.794
faces val.	MZ	0.787
faces val.	MZ	0.671
faces val.	MZ	0.528
faces val.	MZ	0.632
faces val.	MZ	0.734
faces val.	MZ	0.796
faces val.	MZ	0.533
faces val.	DZ	0.482
faces val.	DZ	0.662
faces val.	DZ	0.578
faces val.	DZ	0.555
faces val.	DZ	0.675
faces val.	DZ	0.705
faces val.	DZ	0.572
faces val.	DZ	0.62
faces val.	DZ	0.698
faces val.	DZ	0.624
faces val.	DZ	0.623
faces val.	DZ	0.694
faces val.	DZ	0.618
faces val.	DZ	0.538
faces val.	DZ	0.481
faces val.	DZ	0.777
faces val.	DZ	0.668
faces val.	DZ	0.674
faces val.	DZ	0.171
faces val.	DZ	0.535
faces val.	DZ	0.518
faces val.	DZ	0.696
faces val.	DZ	0.601
faces val.	DZ	0.462
faces val.	DZ	0.748
faces val.	DZ	0.576
faces val.	DZ	0.56
faces val.	DZ	0.67
faces val.	DZ	0.725
faces val.	DZ	0.545
faces val.	DZ	0.601
faces val.	DZ	0.709
faces val.	DZ	0.675
faces val.	DZ	0.688
faces val.	MZ	0.681
faces val.	MZ	0.661
faces val.	MZ	0.663
faces val.	MZ	0.749
faces val.	MZ	0.739
faces val.	MZ	0.656
faces val.	MZ	0.764
faces val.	MZ	0.683
faces val.	MZ	0.668
faces val.	MZ	0.683
faces val.	MZ	0.49
faces val.	MZ	0.561
faces val.	MZ	0.593
faces val.	MZ	0.631
faces val.	MZ	0.737
faces val.	MZ	0.639
faces val.	MZ	0.538
faces val.	MZ	0.69
faces val.	MZ	0.638
faces val.	MZ	0.67
faces val.	MZ	0.684
faces val.	MZ	0.867
faces val.	MZ	0.736
faces val.	MZ	0.769
faces val.	MZ	0.688
faces val.	MZ	0.701
faces val.	MZ	0.691
faces val.	MZ	0.689
faces val.	MZ	0.689
faces val.	MZ	0.414
faces val.	MZ	0.696
faces val.	MZ	0.751
faces val.	MZ	0.739
faces val.	MZ	0.521
faces val.	MZ	0.749
faces val.	MZ	0.63
faces val.	MZ	0.675
faces val.	DZ	0.616
faces val.	MZ	0.758
faces val.	DZ	0.505
faces val.	DZ	0.678
faces val.	DZ	0.753
faces val.	DZ	0.686
faces val.	MZ	0.581
faces val.	DZ	0.628
faces val.	MZ	0.666
faces val.	MZ	0.655
faces val.	MZ	0.437
faces val.	MZ	0.792
faces val.	MZ	0.661
faces val.	MZ	0.637
faces val.	MZ	0.705
faces val.	MZ	0.545
faces val.	MZ	0.57
faces val.	MZ	0.631
faces val.	DZ	0.714
faces val.	DZ	0.459
faces val.	DZ	0.748
faces val.	DZ	0.729
faces val.	DZ	0.714
faces val.	DZ	0.719
faces val.	DZ	0.574
faces val.	DZ	0.448
faces val.	DZ	0.681
faces val.	DZ	0.54
faces val.	DZ	0.522
faces val.	DZ	0.621
faces val.	DZ	0.483
faces val.	DZ	0.606
faces val.	DZ	0.574
faces val.	DZ	0.598
faces val.	DZ	0.704
faces val.	DZ	0.54
faces val.	DZ	0.593
faces val.	DZ	0.623
faces val.	DZ	0.749
faces val.	DZ	0.585
faces val.	DZ	0.635
faces val.	DZ	0.693
faces val.	MZ	0.531
faces val.	MZ	0.781
faces val.	MZ	0.829
faces val.	MZ	0.59
faces val.	MZ	0.707
faces val.	MZ	0.362
faces val.	MZ	0.77
faces val.	MZ	0.587
faces val.	MZ	0.63
faces val.	MZ	0.402
faces val.	MZ	0.489
faces val.	MZ	0.539
faces val.	MZ	0.661
faces val.	MZ	0.666
faces val.	MZ	0.608
faces val.	MZ	0.617
faces val.	MZ	0.664
faces val.	MZ	0.821
faces val.	MZ	0.781
faces val.	MZ	0.778
faces val.	MZ	0.808
faces val.	MZ	0.625
faces val.	MZ	0.758
faces val.	MZ	0.71
faces val.	MZ	0.675
faces val.	MZ	0.649
faces val.	MZ	0.649
faces val.	MZ	0.724
faces val.	MZ	0.486
faces val.	MZ	0.744
faces val.	MZ	0.385
faces val.	MZ	0.649
faces val.	MZ	0.713
faces val.	MZ	0.801
faces val.	MZ	0.72
faces val.	MZ	0.707
faces val.	MZ	0.776
faces val.	MZ	0.589
faces val.	MZ	0.582
faces val.	MZ	0.762
faces val.	MZ	0.693
faces val.	MZ	0.68
faces val.	MZ	0.646
faces val.	MZ	0.793
faces val.	MZ	0.706
faces val.	MZ	0.757
faces val.	MZ	0.644
faces val.	MZ	0.765
faces val.	MZ	0.563
faces val.	MZ	0.79
faces val.	MZ	0.58
faces val.	MZ	0.84
faces val.	MZ	0.665
faces val.	MZ	0.444
faces val.	MZ	0.767
faces val.	MZ	0.434
faces val.	MZ	0.853
faces val.	MZ	0.801
faces val.	MZ	0.719
faces val.	MZ	0.744
faces val.	MZ	0.638
faces val.	MZ	0.646
faces val.	MZ	0.726
faces val.	MZ	0.787
faces val.	MZ	0.572
faces val.	MZ	0.69
faces val.	DZ	0.701
faces val.	MZ	0.683
faces val.	DZ	0.451
faces val.	MZ	0.689
faces val.	MZ	0.789
faces val.	MZ	0.464
faces val.	MZ	0.776
faces val.	MZ	0.637
faces val.	MZ	0.788
faces val.	MZ	0.735
faces val.	DZ	0.722
faces val.	MZ	0.652
faces val.	MZ	0.752
faces val.	DZ	0.756
faces val.	DZ	0.653
faces val.	MZ	0.692
faces val.	MZ	0.814
faces val.	DZ	0.676
faces val.	MZ	0.702
faces val.	DZ	0.659
faces val.	UR	0.733
faces val.	UR	0.62
faces val.	UR	0.627
faces val.	UR	0.695
faces val.	UR	0.117
faces val.	UR	0.643
faces val.	UR	0.456
faces val.	UR	0.601
faces val.	UR	0.387
faces val.	UR	0.67
faces val.	UR	0.596
faces val.	UR	0.73
faces val.	UR	0.669
faces val.	UR	0.805
faces val.	UR	0.677
faces val.	UR	0.616
faces val.	UR	0.614
faces val.	UR	0.566
faces val.	UR	0.672
faces val.	UR	0.718
faces val.	UR	0.544
faces val.	UR	0.531
faces val.	UR	0.627
faces val.	UR	0.629
faces val.	UR	0.672
faces val.	UR	0.721
faces val.	UR	0.684
faces val.	UR	0.648
faces val.	UR	0.41
faces val.	UR	0.557
faces val.	UR	0.787
faces val.	UR	0.523
faces val.	UR	0.278
faces val.	UR	0.497
faces val.	UR	0.557
faces val.	UR	0.626
faces val.	UR	0.634
faces val.	UR	0.589
faces val.	UR	0.507
faces val.	UR	0.569
faces val.	UR	0.586
faces val.	UR	0.714
faces val.	UR	0.651
faces val.	UR	0.56
faces val.	UR	0.619
faces val.	UR	0.58
faces val.	UR	0.593
faces val.	UR	0.495
faces val.	UR	0.754
faces val.	UR	0.463
faces val.	UR	0.52
faces val.	UR	0.569
faces val.	UR	0.566
faces val.	UR	0.752
faces val.	UR	0.478
faces val.	UR	0.586
faces val.	UR	0.58
faces val.	UR	0.605
faces val.	UR	0.56
faces val.	UR	0.409
faces val.	UR	0.533
faces val.	UR	0.566
faces val.	UR	0.616
faces val.	UR	0.588
faces val.	UR	0.512
faces val.	UR	0.454
faces val.	UR	0.718
faces val.	UR	0.609
faces val.	UR	0.727
faces val.	UR	0.606
faces val.	UR	0.492
faces val.	UR	0.563
faces val.	UR	0.705
faces val.	UR	0.487
faces val.	UR	0.733
faces val.	UR	0.67
faces val.	UR	0.609
faces val.	UR	0.625
faces val.	UR	0.575
faces val.	UR	0.65
faces val.	UR	0.753
faces val.	UR	0.491
faces val.	UR	0.674
faces val.	UR	0.536
faces val.	UR	0.533
faces val.	UR	0.476
faces val.	UR	0.463
faces val.	UR	0.571
faces val.	UR	0.591
faces val.	UR	0.749
faces val.	UR	0.466
faces val.	UR	0.441
faces val.	UR	0.678
faces val.	UR	0.595
faces val.	UR	0.702
faces val.	UR	0.563
faces val.	UR	0.588
faces val.	UR	0.665
faces val.	UR	0.782
faces val.	UR	0.569
faces val.	UR	0.637
faces val.	UR	0.499
faces val.	UR	0.694
faces val.	UR	0.509
faces val.	UR	0.286
faces val.	UR	0.472
faces val.	UR	0.24
faces val.	UR	0.469
faces val.	UR	0.594
faces val.	UR	0.455
faces val.	UR	0.292
faces val.	UR	0.615
faces val.	UR	0.639
faces val.	UR	0.692
faces val.	UR	0.718
faces val.	UR	0.432
faces val.	UR	0.719
faces val.	UR	0.698
faces val.	UR	0.578
faces val.	UR	0.605
faces val.	UR	0.795
faces val.	UR	0.634
faces val.	UR	0.537
faces val.	UR	0.682
faces val.	UR	0.645
faces val.	UR	0.415
faces val.	UR	0.654
faces val.	UR	0.596
faces val.	UR	0.503
faces val.	UR	0.633
faces val.	UR	0.732
faces val.	UR	0.602
faces val.	UR	0.595
faces val.	UR	0.562
faces val.	UR	0.605
faces val.	UR	0.504
faces val.	UR	0.563
faces val.	UR	0.713
faces val.	UR	0.626
faces val.	UR	0.489
faces val.	UR	0.576
faces val.	UR	0.65
faces val.	UR	0.685
faces val.	UR	0.644
faces val.	UR	0.588
faces val.	UR	0.317
faces val.	UR	0.449
faces val.	UR	0.743
faces val.	UR	0.557
faces val.	UR	0.423
faces val.	UR	0.64
faces val.	UR	0.656
faces val.	UR	0.709
faces val.	UR	0.481
faces val.	UR	0.686
faces val.	UR	0.519
faces val.	UR	0.472
faces val.	UR	0.667
faces val.	UR	0.509
faces val.	UR	0.433
faces val.	UR	0.519
faces val.	UR	0.301
faces val.	UR	0.388
faces val.	UR	0.575
faces val.	UR	0.408
faces val.	UR	0.572
faces val.	UR	0.666
faces val.	UR	0.525
faces val.	UR	0.443
faces val.	UR	0.653
faces val.	UR	0.688
faces val.	UR	0.28
faces val.	UR	0.508
faces val.	UR	0.436
faces val.	UR	0.63
faces val.	UR	0.688
faces val.	UR	0.742
faces val.	UR	0.634
faces val.	UR	0.654
faces val.	UR	0.685
faces val.	UR	0.332
faces val.	UR	0.542
faces val.	UR	0.576
faces val.	UR	0.537
faces val.	UR	0.623
faces val.	UR	0.602
faces val.	UR	0.464
faces val.	UR	0.543
faces val.	UR	0.56
faces val.	UR	0.439
faces val.	UR	0.662
faces val.	UR	0.636
faces val.	UR	0.487
faces val.	UR	0.568
faces val.	UR	0.459
faces val.	UR	0.602
faces val.	UR	0.576
faces val.	UR	0.743
faces val.	UR	0.737
faces val.	UR	0.642
faces val.	UR	0.678
faces val.	UR	0.587
faces val.	UR	0.677
faces val.	UR	0.72
faces val.	UR	0.751
faces val.	UR	0.522
faces val.	UR	0.66
faces val.	UR	0.63
faces val.	UR	0.332
faces val.	UR	0.664
faces val.	UR	0.666
faces val.	UR	0.729
faces val.	UR	0.767
faces val.	UR	0.646
faces val.	UR	0.535
faces val.	UR	0.595
faces val.	UR	0.529
faces val.	UR	0.539
faces val.	UR	0.592
faces val.	UR	0.516
faces val.	UR	0.665
faces val.	UR	0.648
faces val.	UR	0.512
faces val.	UR	0.624
faces val.	UR	0.649
faces val.	UR	0.529
faces val.	UR	0.631
faces val.	UR	0.245
faces val.	UR	0.627
faces val.	UR	0.704
faces val.	UR	0.345
faces val.	UR	0.368
faces val.	UR	0.69
faces val.	UR	0.615
faces val.	UR	0.633
faces val.	UR	0.598
faces val.	UR	0.629
faces val.	UR	0.631
faces val.	UR	0.66
faces val.	UR	0.715
faces val.	UR	0.616
faces val.	UR	0.685
faces val.	UR	0.538
faces val.	UR	0.699
faces val.	UR	0.384
faces val.	UR	0.499
faces val.	UR	0.478
faces val.	UR	0.564
faces val.	UR	0.759
faces val.	UR	0.489
faces val.	UR	0.392
faces val.	UR	0.483
faces val.	UR	0.572
faces val.	UR	0.628
faces val.	UR	0.588
faces val.	UR	0.691
faces val.	UR	0.473
faces val.	UR	0.583
faces val.	UR	0.65
faces val.	UR	0.616
faces val.	UR	0.623
faces val.	UR	0.694
faces val.	UR	0.607
faces val.	UR	0.405
faces val.	UR	0.528
faces val.	UR	0.411
faces val.	UR	0.449
faces val.	UR	0.673
faces val.	UR	0.315
faces val.	UR	0.558
faces val.	UR	0.512
faces val.	UR	0.357
faces val.	UR	0.567
faces val.	UR	0.404
faces val.	UR	0.688
faces val.	UR	0.434
faces val.	UR	0.453
faces val.	UR	0.65
faces val.	UR	0.647
faces val.	UR	0.422
faces val.	UR	0.713
faces val.	UR	0.537
faces val.	UR	0.653
faces val.	UR	0.493
faces val.	UR	0.636
faces val.	UR	0.508
faces val.	UR	0.665
faces val.	UR	0.653
faces val.	UR	0.699
faces val.	UR	0.575
faces val.	UR	0.65
faces val.	UR	0.502
faces val.	UR	0.428
faces val.	UR	0.584
faces val.	UR	0.447
faces val.	UR	0.515
faces val.	UR	0.378
faces val.	UR	0.74
faces val.	UR	0.613
faces val.	UR	0.615
faces val.	UR	0.716
faces val.	UR	0.574
faces val.	UR	0.478
faces val.	UR	0.415
faces val.	UR	0.666
faces val.	UR	0.616
faces val.	UR	0.62
faces val.	UR	0.705
faces val.	UR	0.571
faces val.	UR	0.492
faces val.	UR	0.512
faces val.	UR	0.621
faces val.	UR	0.461
faces val.	UR	0.062
faces val.	UR	0.614
faces val.	UR	0.564
faces val.	UR	0.691
faces val.	UR	0.459
faces val.	UR	0.715
faces val.	UR	0.492
faces val.	UR	0.52
faces val.	UR	0.693
faces val.	UR	0.832
faces val.	UR	0.666
faces val.	UR	0.702
faces val.	UR	0.63
faces val.	UR	0.571
faces val.	UR	0.64
faces val.	UR	0.777
faces val.	UR	0.563
faces val.	UR	0.605
faces val.	UR	0.363
faces val.	UR	0.694
faces val.	UR	0.604
faces val.	UR	0.789
faces val.	UR	0.686
faces val.	UR	0.579
faces val.	UR	0.63
faces val.	UR	0.764
faces val.	UR	0.642
faces val.	UR	0.561
faces val.	UR	0.565
faces val.	UR	0.607
faces val.	UR	0.599
faces val.	UR	0.539
faces val.	UR	0.579
faces val.	UR	0.565
faces val.	UR	0.454
faces val.	UR	0.446
faces val.	UR	0.524
faces val.	UR	0.467
faces val.	UR	0.558
faces val.	UR	0.644
faces val.	UR	0.695
faces val.	UR	0.646
faces val.	UR	0.757
faces val.	UR	0.52
faces val.	UR	0.478
faces val.	UR	0.762
faces val.	UR	0.608
faces val.	UR	0.641
faces val.	UR	0.59
faces val.	UR	0.42
faces val.	UR	0.622
faces val.	UR	0.595
faces val.	UR	0.499
faces val.	UR	0.4
faces val.	UR	0.466
faces val.	UR	0.587
faces val.	UR	0.564
faces val.	UR	0.351
faces val.	UR	0.314
faces val.	UR	0.441
faces val.	UR	0.663
faces val.	UR	0.607
faces val.	UR	0.581
faces val.	UR	0.599
faces val.	UR	0.46
faces val.	UR	0.6
faces val.	UR	0.768
faces val.	UR	0.688
faces val.	UR	0.623
faces val.	UR	0.737
faces val.	UR	0.682
faces val.	UR	0.55
faces val.	UR	0.535
faces val.	UR	0.647
faces val.	UR	0.64
faces val.	UR	0.371
faces val.	UR	0.605
faces val.	UR	0.39
faces val.	UR	0.661
faces val.	UR	0.578
faces val.	UR	0.497
faces val.	UR	0.531
faces val.	UR	0.647
faces val.	UR	0.699
faces val.	UR	0.645
faces val.	UR	0.793
faces val.	UR	0.456
faces val.	UR	0.578
faces val.	UR	0.788
faces val.	UR	0.562
faces val.	UR	0.468
faces val.	UR	0.641
faces val.	UR	0.677
faces val.	UR	0.49
faces val.	UR	0.599
faces val.	UR	0.757
faces val.	UR	0.701
faces val.	UR	0.756
faces val.	UR	0.696
faces val.	UR	0.542
faces val.	UR	0.697
faces val.	UR	0.541
faces val.	UR	0.313
faces val.	UR	0.682
faces val.	UR	0.127
faces val.	UR	0.52
faces val.	UR	0.657
faces val.	UR	0.597
faces val.	UR	0.6
faces val.	UR	0.691
faces val.	UR	0.594
faces val.	UR	0.534
faces val.	UR	0.694
faces val.	UR	0.57
faces val.	UR	0.598
faces val.	UR	0.587
faces val.	UR	0.703
faces val.	UR	0.709
faces val.	UR	0.641
faces val.	UR	0.532
faces val.	UR	0.268
faces val.	UR	0.483
faces val.	UR	0.51
faces val.	UR	0.6
faces val.	UR	0.598
faces val.	UR	0.661
faces val.	UR	0.683
faces val.	UR	0.722
faces val.	UR	0.664
faces val.	UR	0.636
faces val.	UR	0.653
faces val.	UR	0.633
faces val.	UR	0.665
faces val.	UR	0.597
scenes val.	MZ	0.906
scenes val.	MZ	0.939
scenes val.	MZ	0.658
scenes val.	MZ	0.872
scenes val.	MZ	0.786
scenes val.	MZ	0.853
scenes val.	MZ	0.929
scenes val.	MZ	0.86
scenes val.	MZ	0.842
scenes val.	DZ	0.726
scenes val.	MZ	0.719
scenes val.	MZ	0.573
scenes val.	MZ	0.842
scenes val.	MZ	0.67
scenes val.	MZ	0.735
scenes val.	MZ	0.742
scenes val.	DZ	0.716
scenes val.	DZ	0.859
scenes val.	DZ	0.897
scenes val.	MZ	0.846
scenes val.	MZ	0.626
scenes val.	MZ	0.821
scenes val.	MZ	0.757
scenes val.	MZ	0.84
scenes val.	MZ	0.776
scenes val.	MZ	0.883
scenes val.	MZ	0.808
scenes val.	MZ	0.808
scenes val.	MZ	0.814
scenes val.	DZ	0.623
scenes val.	DZ	0.818
scenes val.	DZ	0.547
scenes val.	DZ	0.742
scenes val.	MZ	0.533
scenes val.	MZ	0.733
scenes val.	MZ	0.72
scenes val.	DZ	0.535
scenes val.	DZ	0.815
scenes val.	DZ	0.781
scenes val.	DZ	0.83
scenes val.	MZ	0.837
scenes val.	MZ	0.798
scenes val.	MZ	0.801
scenes val.	DZ	0.839
scenes val.	DZ	0.834
scenes val.	DZ	0.868
scenes val.	MZ	0.863
scenes val.	MZ	0.634
scenes val.	MZ	0.794
scenes val.	MZ	0.741
scenes val.	DZ	0.809
scenes val.	DZ	0.489
scenes val.	DZ	0.745
scenes val.	DZ	0.678
scenes val.	DZ	0.872
scenes val.	MZ	0.861
scenes val.	MZ	0.697
scenes val.	MZ	0.804
scenes val.	DZ	0.747
scenes val.	DZ	0.737
scenes val.	MZ	0.715
scenes val.	MZ	0.552
scenes val.	MZ	0.879
scenes val.	MZ	0.849
scenes val.	MZ	0.801
scenes val.	MZ	0.839
scenes val.	DZ	0.794
scenes val.	DZ	0.712
scenes val.	DZ	0.623
scenes val.	DZ	0.803
scenes val.	MZ	0.88
scenes val.	DZ	0.887
scenes val.	MZ	0.885
scenes val.	MZ	0.787
scenes val.	MZ	0.861
scenes val.	DZ	0.826
scenes val.	DZ	0.746
scenes val.	DZ	0.701
scenes val.	MZ	0.889
scenes val.	MZ	0.871
scenes val.	MZ	0.77
scenes val.	MZ	0.499
scenes val.	MZ	0.596
scenes val.	MZ	0.492
scenes val.	MZ	0.768
scenes val.	DZ	0.686
scenes val.	DZ	0.554
scenes val.	DZ	0.749
scenes val.	DZ	0.552
scenes val.	DZ	0.812
scenes val.	DZ	0.916
scenes val.	MZ	0.59
scenes val.	MZ	0.799
scenes val.	MZ	0.83
scenes val.	MZ	0.885
scenes val.	MZ	0.84
scenes val.	MZ	0.874
scenes val.	MZ	0.727
scenes val.	MZ	0.877
scenes val.	DZ	0.756
scenes val.	DZ	0.748
scenes val.	DZ	0.518
scenes val.	MZ	0.809
scenes val.	MZ	0.796
scenes val.	MZ	0.857
scenes val.	MZ	0.844
scenes val.	MZ	0.769
scenes val.	DZ	0.79
scenes val.	DZ	0.843
scenes val.	DZ	0.729
scenes val.	DZ	0.749
scenes val.	DZ	0.69
scenes val.	DZ	0.706
scenes val.	DZ	0.607
scenes val.	DZ	0.656
scenes val.	DZ	0.813
scenes val.	DZ	0.832
scenes val.	MZ	0.808
scenes val.	MZ	0.758
scenes val.	MZ	0.74
scenes val.	MZ	0.706
scenes val.	MZ	0.733
scenes val.	MZ	0.777
scenes val.	MZ	0.571
scenes val.	MZ	0.857
scenes val.	MZ	0.76
scenes val.	MZ	0.772
scenes val.	MZ	0.788
scenes val.	MZ	0.747
scenes val.	MZ	0.792
scenes val.	MZ	0.809
scenes val.	MZ	0.892
scenes val.	MZ	0.771
scenes val.	MZ	0.849
scenes val.	MZ	0.751
scenes val.	MZ	0.793
scenes val.	MZ	0.674
scenes val.	MZ	0.742
scenes val.	MZ	0.869
scenes val.	MZ	0.509
scenes val.	MZ	0.887
scenes val.	MZ	0.711
scenes val.	MZ	0.78
scenes val.	MZ	0.756
scenes val.	MZ	0.854
scenes val.	MZ	0.788
scenes val.	MZ	0.838
scenes val.	MZ	0.747
scenes val.	MZ	0.889
scenes val.	MZ	0.777
scenes val.	MZ	0.818
scenes val.	MZ	0.773
scenes val.	MZ	0.724
scenes val.	MZ	0.718
scenes val.	MZ	0.823
scenes val.	DZ	0.643
scenes val.	DZ	0.53
scenes val.	DZ	0.59
scenes val.	DZ	0.809
scenes val.	DZ	0.724
scenes val.	MZ	0.821
scenes val.	MZ	0.882
scenes val.	MZ	0.839
scenes val.	MZ	0.916
scenes val.	MZ	0.642
scenes val.	MZ	0.876
scenes val.	MZ	0.817
scenes val.	MZ	0.827
scenes val.	MZ	0.791
scenes val.	MZ	0.678
scenes val.	MZ	0.738
scenes val.	MZ	0.798
scenes val.	MZ	0.85
scenes val.	MZ	0.682
scenes val.	MZ	0.64
scenes val.	MZ	0.878
scenes val.	MZ	0.786
scenes val.	MZ	0.64
scenes val.	MZ	0.728
scenes val.	MZ	0.88
scenes val.	MZ	0.806
scenes val.	MZ	0.845
scenes val.	MZ	0.758
scenes val.	DZ	0.735
scenes val.	DZ	0.851
scenes val.	DZ	0.65
scenes val.	DZ	0.816
scenes val.	DZ	0.619
scenes val.	DZ	0.838
scenes val.	DZ	0.868
scenes val.	DZ	0.921
scenes val.	DZ	0.84
scenes val.	DZ	0.886
scenes val.	DZ	0.866
scenes val.	DZ	0.538
scenes val.	DZ	0.693
scenes val.	DZ	0.729
scenes val.	DZ	0.814
scenes val.	DZ	0.827
scenes val.	DZ	0.811
scenes val.	DZ	0.779
scenes val.	DZ	0.593
scenes val.	DZ	0.624
scenes val.	DZ	0.634
scenes val.	DZ	0.467
scenes val.	DZ	0.752
scenes val.	DZ	0.785
scenes val.	DZ	0.744
scenes val.	MZ	0.763
scenes val.	MZ	0.85
scenes val.	MZ	0.825
scenes val.	MZ	0.77
scenes val.	MZ	0.802
scenes val.	MZ	0.862
scenes val.	MZ	0.814
scenes val.	MZ	0.845
scenes val.	MZ	0.663
scenes val.	MZ	0.736
scenes val.	MZ	0.773
scenes val.	MZ	0.837
scenes val.	MZ	0.808
scenes val.	MZ	0.777
scenes val.	MZ	0.843
scenes val.	MZ	0.762
scenes val.	MZ	0.785
scenes val.	MZ	0.808
scenes val.	MZ	0.849
scenes val.	MZ	0.868
scenes val.	MZ	0.886
scenes val.	MZ	0.743
scenes val.	MZ	0.841
scenes val.	MZ	0.563
scenes val.	MZ	0.824
scenes val.	MZ	0.598
scenes val.	MZ	0.707
scenes val.	MZ	0.815
scenes val.	MZ	0.696
scenes val.	MZ	0.775
scenes val.	MZ	0.782
scenes val.	MZ	0.771
scenes val.	MZ	0.737
scenes val.	MZ	0.734
scenes val.	MZ	0.762
scenes val.	MZ	0.852
scenes val.	MZ	0.688
scenes val.	MZ	0.846
scenes val.	MZ	0.737
scenes val.	MZ	0.895
scenes val.	MZ	0.866
scenes val.	MZ	0.503
scenes val.	MZ	0.869
scenes val.	MZ	0.843
scenes val.	MZ	0.821
scenes val.	MZ	0.55
scenes val.	MZ	0.487
scenes val.	MZ	0.63
scenes val.	MZ	0.877
scenes val.	MZ	0.65
scenes val.	MZ	0.833
scenes val.	MZ	0.829
scenes val.	MZ	0.901
scenes val.	MZ	0.67
scenes val.	MZ	0.67
scenes val.	MZ	0.448
scenes val.	MZ	0.735
scenes val.	MZ	0.84
scenes val.	MZ	0.616
scenes val.	DZ	0.729
scenes val.	DZ	0.849
scenes val.	DZ	0.752
scenes val.	DZ	0.766
scenes val.	DZ	0.781
scenes val.	DZ	0.692
scenes val.	DZ	0.771
scenes val.	DZ	0.872
scenes val.	DZ	0.737
scenes val.	DZ	0.532
scenes val.	DZ	0.781
scenes val.	DZ	0.607
scenes val.	DZ	0.499
scenes val.	DZ	0.607
scenes val.	DZ	0.763
scenes val.	DZ	0.891
scenes val.	DZ	0.919
scenes val.	DZ	0.799
scenes val.	DZ	0.752
scenes val.	DZ	0.593
scenes val.	DZ	0.576
scenes val.	DZ	0.837
scenes val.	DZ	0.824
scenes val.	DZ	0.729
scenes val.	DZ	0.732
scenes val.	DZ	0.706
scenes val.	DZ	0.796
scenes val.	DZ	0.556
scenes val.	DZ	0.712
scenes val.	DZ	0.696
scenes val.	DZ	0.801
scenes val.	DZ	0.681
scenes val.	DZ	0.823
scenes val.	DZ	0.872
scenes val.	DZ	0.873
scenes val.	MZ	0.791
scenes val.	MZ	0.714
scenes val.	MZ	0.801
scenes val.	MZ	0.757
scenes val.	MZ	0.923
scenes val.	MZ	0.698
scenes val.	MZ	0.799
scenes val.	MZ	0.783
scenes val.	MZ	0.827
scenes val.	MZ	0.94
scenes val.	MZ	0.837
scenes val.	MZ	0.769
scenes val.	MZ	0.856
scenes val.	MZ	0.68
scenes val.	MZ	0.696
scenes val.	MZ	0.852
scenes val.	MZ	0.799
scenes val.	MZ	0.418
scenes val.	MZ	0.807
scenes val.	MZ	0.861
scenes val.	MZ	0.807
scenes val.	MZ	0.683
scenes val.	MZ	0.715
scenes val.	MZ	0.738
scenes val.	MZ	0.829
scenes val.	MZ	0.779
scenes val.	MZ	0.909
scenes val.	MZ	0.891
scenes val.	MZ	0.899
scenes val.	MZ	0.537
scenes val.	MZ	0.793
scenes val.	MZ	0.83
scenes val.	MZ	0.869
scenes val.	MZ	0.602
scenes val.	MZ	0.858
scenes val.	MZ	0.798
scenes val.	MZ	0.898
scenes val.	MZ	0.879
scenes val.	MZ	0.515
scenes val.	DZ	0.778
scenes val.	MZ	0.616
scenes val.	DZ	0.662
scenes val.	DZ	0.875
scenes val.	DZ	0.799
scenes val.	DZ	0.889
scenes val.	MZ	0.839
scenes val.	DZ	0.638
scenes val.	MZ	0.818
scenes val.	MZ	0.729
scenes val.	MZ	0.811
scenes val.	MZ	0.747
scenes val.	MZ	0.689
scenes val.	MZ	0.821
scenes val.	MZ	0.773
scenes val.	MZ	0.809
scenes val.	MZ	0.791
scenes val.	MZ	0.812
scenes val.	DZ	0.754
scenes val.	DZ	0.878
scenes val.	DZ	0.859
scenes val.	DZ	0.779
scenes val.	DZ	0.526
scenes val.	DZ	0.607
scenes val.	DZ	0.759
scenes val.	DZ	0.849
scenes val.	DZ	0.626
scenes val.	DZ	0.739
scenes val.	DZ	0.761
scenes val.	DZ	0.738
scenes val.	DZ	0.632
scenes val.	DZ	0.712
scenes val.	DZ	0.756
scenes val.	DZ	0.844
scenes val.	DZ	0.858
scenes val.	DZ	0.751
scenes val.	DZ	0.791
scenes val.	DZ	0.771
scenes val.	DZ	0.892
scenes val.	DZ	0.58
scenes val.	DZ	0.873
scenes val.	DZ	0.462
scenes val.	DZ	0.786
scenes val.	MZ	0.783
scenes val.	MZ	0.885
scenes val.	MZ	0.84
scenes val.	MZ	0.544
scenes val.	MZ	0.799
scenes val.	MZ	0.808
scenes val.	MZ	0.866
scenes val.	MZ	0.375
scenes val.	MZ	0.699
scenes val.	MZ	0.897
scenes val.	MZ	0.859
scenes val.	MZ	0.655
scenes val.	MZ	0.77
scenes val.	MZ	0.693
scenes val.	MZ	0.75
scenes val.	MZ	0.724
scenes val.	MZ	0.669
scenes val.	MZ	0.759
scenes val.	MZ	0.79
scenes val.	MZ	0.684
scenes val.	MZ	0.851
scenes val.	MZ	0.611
scenes val.	MZ	0.926
scenes val.	MZ	0.598
scenes val.	MZ	0.721
scenes val.	MZ	0.865
scenes val.	MZ	0.817
scenes val.	MZ	0.812
scenes val.	MZ	0.817
scenes val.	MZ	0.815
scenes val.	MZ	0.65
scenes val.	MZ	0.676
scenes val.	MZ	0.828
scenes val.	MZ	0.816
scenes val.	MZ	0.773
scenes val.	MZ	0.831
scenes val.	MZ	0.816
scenes val.	MZ	0.839
scenes val.	MZ	0.795
scenes val.	MZ	0.753
scenes val.	MZ	0.68
scenes val.	MZ	0.911
scenes val.	MZ	0.904
scenes val.	MZ	0.735
scenes val.	MZ	0.785
scenes val.	MZ	0.769
scenes val.	MZ	0.789
scenes val.	MZ	0.85
scenes val.	MZ	0.761
scenes val.	MZ	0.914
scenes val.	MZ	0.914
scenes val.	MZ	0.723
scenes val.	MZ	0.687
scenes val.	MZ	0.821
scenes val.	MZ	0.817
scenes val.	MZ	0.644
scenes val.	MZ	0.716
scenes val.	MZ	0.706
scenes val.	MZ	0.877
scenes val.	MZ	0.625
scenes val.	MZ	0.869
scenes val.	MZ	0.614
scenes val.	MZ	0.937
scenes val.	MZ	0.744
scenes val.	MZ	0.704
scenes val.	MZ	0.826
scenes val.	MZ	0.713
scenes val.	MZ	0.724
scenes val.	MZ	0.884
scenes val.	MZ	0.86
scenes val.	DZ	0.819
scenes val.	MZ	0.836
scenes val.	MZ	0.679
scenes val.	MZ	0.738
scenes val.	MZ	0.733
scenes val.	MZ	0.812
scenes val.	MZ	0.778
scenes val.	MZ	0.662
scenes val.	MZ	0.73
scenes val.	DZ	0.821
scenes val.	MZ	0.484
scenes val.	MZ	0.758
scenes val.	MZ	0.922
scenes val.	DZ	0.529
scenes val.	DZ	0.794
scenes val.	MZ	0.924
scenes val.	MZ	0.882
scenes val.	DZ	0.756
scenes val.	MZ	0.812
scenes val.	DZ	0.659
scenes val.	UR	0.832
scenes val.	UR	0.786
scenes val.	UR	0.585
scenes val.	UR	0.671
scenes val.	UR	0.687
scenes val.	UR	0.724
scenes val.	UR	0.947
scenes val.	UR	0.841
scenes val.	UR	0.741
scenes val.	UR	0.569
scenes val.	UR	0.737
scenes val.	UR	0.838
scenes val.	UR	0.766
scenes val.	UR	0.698
scenes val.	UR	0.668
scenes val.	UR	0.696
scenes val.	UR	0.529
scenes val.	UR	0.824
scenes val.	UR	0.927
scenes val.	UR	0.705
scenes val.	UR	0.809
scenes val.	UR	0.792
scenes val.	UR	0.465
scenes val.	UR	0.839
scenes val.	UR	0.737
scenes val.	UR	0.776
scenes val.	UR	0.778
scenes val.	UR	0.654
scenes val.	UR	0.807
scenes val.	UR	0.522
scenes val.	UR	0.78
scenes val.	UR	0.82
scenes val.	UR	0.703
scenes val.	UR	0.811
scenes val.	UR	0.688
scenes val.	UR	0.686
scenes val.	UR	0.615
scenes val.	UR	0.763
scenes val.	UR	0.699
scenes val.	UR	0.832
scenes val.	UR	0.579
scenes val.	UR	0.778
scenes val.	UR	0.694
scenes val.	UR	0.871
scenes val.	UR	0.843
scenes val.	UR	0.748
scenes val.	UR	0.547
scenes val.	UR	0.591
scenes val.	UR	0.819
scenes val.	UR	0.78
scenes val.	UR	0.829
scenes val.	UR	0.831
scenes val.	UR	0.843
scenes val.	UR	0.71
scenes val.	UR	0.816
scenes val.	UR	0.746
scenes val.	UR	0.478
scenes val.	UR	0.738
scenes val.	UR	0.782
scenes val.	UR	0.678
scenes val.	UR	0.705
scenes val.	UR	0.589
scenes val.	UR	0.759
scenes val.	UR	0.867
scenes val.	UR	0.758
scenes val.	UR	0.779
scenes val.	UR	0.794
scenes val.	UR	0.617
scenes val.	UR	0.744
scenes val.	UR	0.811
scenes val.	UR	0.817
scenes val.	UR	0.683
scenes val.	UR	0.851
scenes val.	UR	0.875
scenes val.	UR	0.713
scenes val.	UR	0.737
scenes val.	UR	0.773
scenes val.	UR	0.642
scenes val.	UR	0.746
scenes val.	UR	0.847
scenes val.	UR	0.771
scenes val.	UR	0.735
scenes val.	UR	0.656
scenes val.	UR	0.687
scenes val.	UR	0.81
scenes val.	UR	0.659
scenes val.	UR	0.592
scenes val.	UR	0.709
scenes val.	UR	0.416
scenes val.	UR	0.862
scenes val.	UR	0.874
scenes val.	UR	0.542
scenes val.	UR	0.86
scenes val.	UR	0.816
scenes val.	UR	0.845
scenes val.	UR	0.757
scenes val.	UR	0.754
scenes val.	UR	0.869
scenes val.	UR	0.817
scenes val.	UR	0.785
scenes val.	UR	0.727
scenes val.	UR	0.59
scenes val.	UR	0.68
scenes val.	UR	0.548
scenes val.	UR	0.846
scenes val.	UR	0.853
scenes val.	UR	0.688
scenes val.	UR	0.589
scenes val.	UR	0.823
scenes val.	UR	0.815
scenes val.	UR	0.633
scenes val.	UR	0.767
scenes val.	UR	0.601
scenes val.	UR	0.539
scenes val.	UR	0.636
scenes val.	UR	0.662
scenes val.	UR	0.82
scenes val.	UR	0.749
scenes val.	UR	0.739
scenes val.	UR	0.78
scenes val.	UR	0.718
scenes val.	UR	0.513
scenes val.	UR	0.722
scenes val.	UR	0.717
scenes val.	UR	0.648
scenes val.	UR	0.547
scenes val.	UR	0.585
scenes val.	UR	0.778
scenes val.	UR	0.685
scenes val.	UR	0.756
scenes val.	UR	0.663
scenes val.	UR	0.795
scenes val.	UR	0.814
scenes val.	UR	0.79
scenes val.	UR	0.698
scenes val.	UR	0.766
scenes val.	UR	0.817
scenes val.	UR	0.691
scenes val.	UR	0.652
scenes val.	UR	0.46
scenes val.	UR	0.689
scenes val.	UR	0.687
scenes val.	UR	0.744
scenes val.	UR	0.774
scenes val.	UR	0.862
scenes val.	UR	0.576
scenes val.	UR	0.822
scenes val.	UR	0.598
scenes val.	UR	0.789
scenes val.	UR	0.744
scenes val.	UR	0.7
scenes val.	UR	0.796
scenes val.	UR	0.847
scenes val.	UR	0.717
scenes val.	UR	0.577
scenes val.	UR	0.469
scenes val.	UR	0.672
scenes val.	UR	0.811
scenes val.	UR	0.747
scenes val.	UR	0.801
scenes val.	UR	0.754
scenes val.	UR	0.751
scenes val.	UR	0.491
scenes val.	UR	0.772
scenes val.	UR	0.7
scenes val.	UR	0.833
scenes val.	UR	0.705
scenes val.	UR	0.735
scenes val.	UR	0.566
scenes val.	UR	0.753
scenes val.	UR	0.646
scenes val.	UR	0.564
scenes val.	UR	0.745
scenes val.	UR	0.777
scenes val.	UR	0.753
scenes val.	UR	0.808
scenes val.	UR	0.71
scenes val.	UR	0.734
scenes val.	UR	0.637
scenes val.	UR	0.832
scenes val.	UR	0.748
scenes val.	UR	0.787
scenes val.	UR	0.719
scenes val.	UR	0.679
scenes val.	UR	0.769
scenes val.	UR	0.687
scenes val.	UR	0.648
scenes val.	UR	0.544
scenes val.	UR	0.856
scenes val.	UR	0.773
scenes val.	UR	0.748
scenes val.	UR	0.762
scenes val.	UR	0.819
scenes val.	UR	0.709
scenes val.	UR	0.676
scenes val.	UR	0.807
scenes val.	UR	0.64
scenes val.	UR	0.802
scenes val.	UR	0.761
scenes val.	UR	0.621
scenes val.	UR	0.747
scenes val.	UR	0.559
scenes val.	UR	0.819
scenes val.	UR	0.738
scenes val.	UR	0.682
scenes val.	UR	0.766
scenes val.	UR	0.808
scenes val.	UR	0.778
scenes val.	UR	0.73
scenes val.	UR	0.748
scenes val.	UR	0.698
scenes val.	UR	0.829
scenes val.	UR	0.684
scenes val.	UR	0.825
scenes val.	UR	0.844
scenes val.	UR	0.847
scenes val.	UR	0.48
scenes val.	UR	0.752
scenes val.	UR	0.675
scenes val.	UR	0.498
scenes val.	UR	0.75
scenes val.	UR	0.76
scenes val.	UR	0.748
scenes val.	UR	0.651
scenes val.	UR	0.827
scenes val.	UR	0.828
scenes val.	UR	0.81
scenes val.	UR	0.787
scenes val.	UR	0.836
scenes val.	UR	0.69
scenes val.	UR	0.827
scenes val.	UR	0.679
scenes val.	UR	0.816
scenes val.	UR	0.729
scenes val.	UR	0.653
scenes val.	UR	0.63
scenes val.	UR	0.758
scenes val.	UR	0.675
scenes val.	UR	0.627
scenes val.	UR	0.791
scenes val.	UR	0.705
scenes val.	UR	0.668
scenes val.	UR	0.697
scenes val.	UR	0.816
scenes val.	UR	0.562
scenes val.	UR	0.853
scenes val.	UR	0.777
scenes val.	UR	0.522
scenes val.	UR	0.743
scenes val.	UR	0.589
scenes val.	UR	0.815
scenes val.	UR	0.788
scenes val.	UR	0.77
scenes val.	UR	0.588
scenes val.	UR	0.594
scenes val.	UR	0.753
scenes val.	UR	0.614
scenes val.	UR	0.787
scenes val.	UR	0.72
scenes val.	UR	0.747
scenes val.	UR	0.646
scenes val.	UR	0.74
scenes val.	UR	0.61
scenes val.	UR	0.547
scenes val.	UR	0.62
scenes val.	UR	0.788
scenes val.	UR	0.846
scenes val.	UR	0.788
scenes val.	UR	0.704
scenes val.	UR	0.658
scenes val.	UR	0.791
scenes val.	UR	0.678
scenes val.	UR	0.798
scenes val.	UR	0.728
scenes val.	UR	0.71
scenes val.	UR	0.819
scenes val.	UR	0.723
scenes val.	UR	0.726
scenes val.	UR	0.851
scenes val.	UR	0.486
scenes val.	UR	0.639
scenes val.	UR	0.743
scenes val.	UR	0.798
scenes val.	UR	0.862
scenes val.	UR	0.898
scenes val.	UR	0.609
scenes val.	UR	0.798
scenes val.	UR	0.863
scenes val.	UR	0.833
scenes val.	UR	0.8
scenes val.	UR	0.784
scenes val.	UR	0.829
scenes val.	UR	0.711
scenes val.	UR	0.792
scenes val.	UR	0.734
scenes val.	UR	0.768
scenes val.	UR	0.682
scenes val.	UR	0.684
scenes val.	UR	0.74
scenes val.	UR	0.84
scenes val.	UR	0.666
scenes val.	UR	0.738
scenes val.	UR	0.732
scenes val.	UR	0.644
scenes val.	UR	0.737
scenes val.	UR	0.632
scenes val.	UR	0.766
scenes val.	UR	0.674
scenes val.	UR	0.704
scenes val.	UR	0.827
scenes val.	UR	0.807
scenes val.	UR	0.537
scenes val.	UR	0.883
scenes val.	UR	0.809
scenes val.	UR	0.543
scenes val.	UR	0.864
scenes val.	UR	0.677
scenes val.	UR	0.823
scenes val.	UR	0.826
scenes val.	UR	0.577
scenes val.	UR	0.847
scenes val.	UR	0.867
scenes val.	UR	0.697
scenes val.	UR	0.622
scenes val.	UR	0.726
scenes val.	UR	0.703
scenes val.	UR	0.658
scenes val.	UR	0.568
scenes val.	UR	0.784
scenes val.	UR	0.778
scenes val.	UR	0.857
scenes val.	UR	0.682
scenes val.	UR	0.588
scenes val.	UR	0.674
scenes val.	UR	0.792
scenes val.	UR	0.618
scenes val.	UR	0.907
scenes val.	UR	0.66
scenes val.	UR	0.759
scenes val.	UR	0.761
scenes val.	UR	0.472
scenes val.	UR	0.782
scenes val.	UR	0.549
scenes val.	UR	0.855
scenes val.	UR	0.697
scenes val.	UR	0.863
scenes val.	UR	0.865
scenes val.	UR	0.839
scenes val.	UR	0.834
scenes val.	UR	0.654
scenes val.	UR	0.751
scenes val.	UR	0.522
scenes val.	UR	0.801
scenes val.	UR	0.752
scenes val.	UR	0.529
scenes val.	UR	0.785
scenes val.	UR	0.787
scenes val.	UR	0.548
scenes val.	UR	0.82
scenes val.	UR	0.773
scenes val.	UR	0.526
scenes val.	UR	0.718
scenes val.	UR	0.823
scenes val.	UR	0.823
scenes val.	UR	0.828
scenes val.	UR	0.372
scenes val.	UR	0.689
scenes val.	UR	0.831
scenes val.	UR	0.851
scenes val.	UR	0.576
scenes val.	UR	0.645
scenes val.	UR	0.517
scenes val.	UR	0.726
scenes val.	UR	0.519
scenes val.	UR	0.867
scenes val.	UR	0.774
scenes val.	UR	0.68
scenes val.	UR	0.631
scenes val.	UR	0.879
scenes val.	UR	0.64
scenes val.	UR	0.655
scenes val.	UR	0.587
scenes val.	UR	0.872
scenes val.	UR	0.656
scenes val.	UR	0.683
scenes val.	UR	0.751
scenes val.	UR	0.638
scenes val.	UR	0.535
scenes val.	UR	0.692
scenes val.	UR	0.619
scenes val.	UR	0.509
scenes val.	UR	0.576
scenes val.	UR	0.559
scenes val.	UR	0.632
scenes val.	UR	0.387
scenes val.	UR	0.752
scenes val.	UR	0.897
scenes val.	UR	0.652
scenes val.	UR	0.8
scenes val.	UR	0.746
scenes val.	UR	0.492
scenes val.	UR	0.636
scenes val.	UR	0.763
scenes val.	UR	0.555
scenes val.	UR	0.517
scenes val.	UR	0.828
scenes val.	UR	0.55
scenes val.	UR	0.766
scenes val.	UR	0.731
scenes val.	UR	0.839
scenes val.	UR	0.755
scenes val.	UR	0.754
scenes val.	UR	0.683
scenes val.	UR	0.363
scenes val.	UR	0.618
scenes val.	UR	0.641
scenes val.	UR	0.779
scenes val.	UR	0.73
scenes val.	UR	0.878
scenes val.	UR	0.803
scenes val.	UR	0.747
scenes val.	UR	0.883
scenes val.	UR	0.768
scenes val.	UR	0.727
scenes val.	UR	0.871
scenes val.	UR	0.845
scenes val.	UR	0.829
scenes val.	UR	0.783
scenes val.	UR	0.832
scenes val.	UR	0.668
scenes val.	UR	0.729
scenes val.	UR	0.521
scenes val.	UR	0.775
scenes val.	UR	0.704
scenes val.	UR	0.777
scenes val.	UR	0.621
scenes val.	UR	0.822
scenes val.	UR	0.858
scenes val.	UR	0.81
scenes val.	UR	0.753
scenes val.	UR	0.688
scenes val.	UR	0.645
scenes val.	UR	0.675
scenes val.	UR	0.664
scenes val.	UR	0.823
scenes val.	UR	0.761
scenes val.	UR	0.882
scenes val.	UR	0.667
scenes val.	UR	0.827
scenes val.	UR	0.578
scenes val.	UR	0.772
scenes val.	UR	0.696
scenes val.	UR	0.787
scenes val.	UR	0.673
scenes val.	UR	0.807
scenes val.	UR	0.567
scenes val.	UR	0.758
scenes val.	UR	0.599
scenes val.	UR	0.61
scenes val.	UR	0.794
scenes val.	UR	0.593
scenes val.	UR	0.599
scenes val.	UR	0.805
scenes val.	UR	0.477
scenes val.	UR	0.58
scenes val.	UR	0.667
scenes val.	UR	0.557
scenes val.	UR	0.586
scenes val.	UR	0.661
scenes val.	UR	0.826
scenes val.	UR	0.748
scenes val.	UR	0.598
