# Supplementary material for: Genetic effects on variability in visual aesthetic evaluations are partially shared across visual domains
Source: Commun Biol. 2024 Jan 6;7:55. doi: 10.1038/s42003-023-05710-4 (PMC10771521; doi:10.1038/s42003-023-05710-4)
Supplement: Supplementary file 11 — Supplementary Data 8 [file 42003_2023_5710_MOESM11_ESM.csv]

Domain	Pairs	pairwise.r	lower.ci	upper.ci
scenes val.	UR	0.736	0.727	0.745
scenes val.	DZ	0.76	0.742	0.776
scenes val.	MZ	0.792	0.781	0.801
faces val.	UR	0.593	0.582	0.603
faces val.	DZ	0.63	0.612	0.647
faces val.	MZ	0.681	0.67	0.692
